# Supplementary material for: Remote control of AMPK via extracellular adenosine controls tissue growth
Source: Nat Cell Biol. 2025 Sep 26;27(10):1827–37. doi: 10.1038/s41556-025-01764-0 (PMC12527939; doi:10.1038/s41556-025-01764-0)
Supplement: Supplementary file 3 — Supplementary Table 1: Fly stocks. Supplementary Table 2: Oligonucleotide sequences. Supplementary Table 3: Genotypes of animals for all figure panels. Supplementary Table 4: Raw counts of RNA-seq on intestines from spoki animals with a control knockdown or EcR knockdown in enterocytes with Myo1A-GAL4. [file 41556_2025_1764_MOESM3_ESM.xlsx]

## Sheet: Suppl. Table 1
Supplementary Table 1: Fly stocks
Fly line	Source	Stock number
;;Tub-LexA	this manuscript
Tub-LexA(X)	Gift from Konrad Basler
;LexO-spok RNAi	our lab (Strassburger et al. 2021)
;;LexO-spok RNAi	our lab (Strassburger et al. 2021)
;Tub-GAL80ts	Cohen lab
;;Tub-GAL4/TM6b	Cohen lab
;;C765-GAL4	Bloomington
;nub-GAL4/Cyo	Bloomington
;;drm-GAL4/TM3	Bloomington	7098
;adh-GAL4/Cyo	Bloomington
;cg-GAL4	Bloomington	7011
;MsrA-GAL4	Bloomington	6871
;Aug21-GAL4/Cyo	Bloomington	30137
;ppl-GAL4	Bloomington	58768
MHC-GAL4/FM7	Bloomington
;69B-GAL4	Boutros lab
elav-GAL4, UAS-GFP(X)	Blomington
;;C729-GAL4	Bloomington	6983
;ok72-GAL4	Bloomington	6486
;;phm-GAL4	Rewitz lab
;P0206-GAL4	Rewitz lab
;Myo1A-GAL4	Boutros lab
;pros-GAL4	Boutros lab
;Su(H)GBE-GAL4/Cyo	Boutros lab
;esg-GAL4/Cyo	Boutros lab
;;Dl-GAL4/TM6b	Boutros lab
;hml-GAL4	Boutros lab
;Mex1-GAL4	Boutros lab
;;UAS-EcR RNAi	VDRC	GD37059
;UAS-EcR RNAi	Bloomington	9327
;UAS-Adk2 RNAi	Bloomington	64491
;;UAS-Adk3 RNAi	Bloomington	35358
;UAS-Adgf-a RNAi	VDRC	KK110152
;UAS-Adgf-a.myc/Cyo	Bloomington	98111
;UAS-AMPKalpha RNAi/Cyo	VDRC	KK106200
;;UAS-AMPKgamma RNAi	Bloomington	26291
;UAS-TSC2 RNAi/Cyo	VDRC	KK103417
;;UAS-Raptor RNAi	Bloomington	31528
;;UAS-Rheb RNAi	Bloomington	33966
;;UAS-AdoR RNAi/TM3	Bloomington	27536
;UAS-GCN2 RNAi	VDRC	KK103976
;UAS-ATF4 RNAi	VDRC	KK109104
w[1118]	Bloomington	3605
Adgf-a-GFP	Dolezal lab

## Sheet: Suppl. Table 2
Suppl. Table 2: Oligo sequences
purpose	target	orientation	sequence (5’-3’)	note
Genotyping	LexA	forward	CCAAACGCGGCTGAAGAACATC
Genotyping	LexA	reverse	ATACGTGCGACAACGACCTGAC
Genotyping	Spok RNAi	forward	CAAGCGCAGCTGAACAAG
Genotyping	Spok RNAi	reverse	GGCACACTCGCTGCATAGT
Genotyping	GAL80	forward	CCGCCATACTGCAACTATCG
Genotyping	GAL80	reverse	GTACCAACCGCCATTTCCAG
Genotyping	GAL4	forward	GATTGACTCGGCAGCTCATC
Genotyping	GAL4	reverse	TGGAACCTGACTCGAAGACC
Genotyping	EcR RNAi	forward	GAGGCGCTTCGTCTACGGAGCGAC	for GD line
Genotyping	EcR RNAi	reverse	CCGGCTACCACTACAACGCC	for GD line
qPCR	EcR	forward	GTCCCGGAGAACCAATGTGCGA
qPCR	EcR	reverse	AGCGGAATAGTGGCATGCTGGG
qPCR	Eip71CD	forward	GCGTACCACCAGAAGTATAGGT
qPCR	Eip71CD	reverse	AGATTCGGCCATGTCAGCAG
qPCR	Eip74B	forward	ATCGGCGGCCTACAAGAAG
qPCR	Eip74B	reverse	TCGATTGCTTGACAATAGGAATTTC
qPCR	ftz-f1	forward	TGCGAGTCCTGCAAGGGATTCTTCA
qPCR	ftz-f1	reverse	GCTCGAACAGCCTCTAGCTTCATGC
qPCR	Adgf-a	forward	GAAGTTTGAGGACAACAATGCCGCC
qPCR	Adgf-a	reverse	AGCGTGGGAACAACTGATCGGAATT
qPCR	AMPKalpha	forward	GGGACGCTGCCCTTTGA
qPCR	AMPKalpha	reverse	CCGGGAGGTCCTTTTGGA
qPCR	AMPKgamma	forward	AAGCGGTGAAGGCGTCG
qPCR	AMPKgamma	reverse	GGCGGGGTTGTTGTCGT
qPCR	rp49	forward	GCTAAGCTGTCGCACAAA
qPCR	rp49	reverse	TCCGGTGGGCAGCATGTG

## Sheet: Suppl. Table 3
Suppl. Table 3: genotypes of animals for all figure panels
Figure	Panel	Label	Genotype
Figure 1	a	Control	w[1118]
		spoki	;LexO-spok RNAi, Tub-GAL80ts/+; Tub-LexA/+
	b	Control	;LexO-spok RNAi, Tub-GAL80ts/+; UAS-EcR RNAi/+
		EcRi	Tub-LexA; LexO-spok RNAi, Tub-GAL80ts/+; UAS-EcR RNAi/C765-GAL4
	c	Control	;LexO-spok RNAi, Tub-GAL80ts/+; UAS-EcR RNAi/+
		EcRi	Tub-LexA; LexO-spok RNAi, Tub-GAL80ts/+; UAS-EcR RNAi/Tub-GAL4
	d		;LexO-spok RNAi, Tub-GAL80ts/+; Tub-LexA/+
	e		Tub-LexA; LexO-spok RNAi, Tub-GAL80ts/+; UAS-EcR RNAi/C765-GAL4
	f	Tub>	;LexO-spok RNAi, Tub-GAL80ts/+; UAS-EcR RNAi, C765-GAL4, Tub-LexA/Tub-GAL4
		Myo1A>	;LexO-spok RNAi, Tub-GAL80ts/Myo1A-GAL4; UAS-EcR RNAi, C765-GAL4, Tub-LexA/+
		pros>	;LexO-spok RNAi, Tub-GAL80ts/pros-GAL4; UAS-EcR RNAi, C765-GAL4, Tub-LexA/+
		Su(H)GBE>	;LexO-spok RNAi, Tub-GAL80ts/ Su(H)GBE-GAL4; UAS-EcR RNAi, C765-GAL4, Tub-LexA/+
		esg>	;LexO-spok RNAi, Tub-GAL80ts/esg-GAL4; UAS-EcR RNAi, C765-GAL4, Tub-LexA/+
		Dl>	;LexO-spok RNAi, Tub-GAL80ts/+; UAS-EcR RNAi, C765-GAL4, Tub-LexA/Dl-GAL4
Figure 2	a	EcRi	;LexO-spok RNAi, Tub-GAL80ts/Myo1A-GAL4; UAS-EcR RNAi/Tub-LexA
		Control	;LexO-spok RNAi, Tub-GAL80ts/+; UAS-EcR RNAi/Tub-LexA
	b		;LexO-spok RNAi, Tub-GAL80ts/+; Tub-LexA/+
	c		;LexO-spok RNAi, Tub-GAL80ts/+; Tub-LexA/+
	d	Control	Tub-LexA;UAS-Adgf-a.myc/+; LexO-spok RNAi, Tub-Gal80ts/+
		UAS-Adgf-A	Tub-LexA; Myo1A-GAL4/UAS-Adgf-a.myc; LexO-spok RNAi, Tub-Gal80ts/+
Figure 3	a	Control	;LexO-spok RNAi, Tub-GAL80ts/+; C765-GAL4, Tub-LexA/+
		AdoRi	;LexO-spok RNAi, Tub-GAL80ts/+; C765-GAL4, Tub-LexA/UAS-AdoR RNAi
	b	Control	;Tub-GAL80ts/+; C765-GAL4, Tub-LexA/+
		Adk2i	;LexO-spok RNAi, Tub-GAL80ts/UAS-Adk2 RNAi; C765-GAL4, Tub-LexA/+
		Adk3i	;LexO-spok RNAi, Tub-GAL80ts/+; C765-GAL4, Tub-LexA/UAS-Adk3 RNAi
		Adk2i+Adk3i	;LexO-spok RNAi, Tub-GAL80ts/UAS-Adk2 RNAi; C765-GAL4, Tub-LexA/UAS-Adk3 RNAi
Figure 4	a		;Myo1A-GAL4/+; LexO-spok RNAi, Tub-GAL80ts/Tub-LexA
			;Myo1A-GAL4/UAS-Adgf-a.myc; LexO-spok RNAi, Tub-GAL80ts/Tub-LexA
			;Myo1A-GAL4/UAS-Adgf-a RNAi; LexO-spok RNAi, Tub-GAL80ts/Tub-LexA
	b		;Myo1A-GAL4/+; Tub-GAL80ts/+
			;Myo1A-GAL4/UAS-Adgf-a.myc; Tub-GAL80ts/+
			;Myo1A-GAL4/UAS-Adgf-a RNAi; Tub-GAL80ts/+
	c	Control	;Tub-GAL80ts/+; C765-GAL4/+
		AMPKi	;Tub-GAL80ts/ UAS-AMPK RNAi; C765-GAL4/+
	d	Control	;LexO-spok RNAi, Tub-GAL80ts/+; C765-GAL4, Tub-LexA/+
		AMPKi	;LexO-spok RNAi, Tub-GAL80ts/UAS-AMPK RNAi; C765-GAL4, Tub-LexA/+
	e	Control	;LexO-spok RNAi, Tub-GAL80ts/+; C765-GAL4, Tub-LexA/+
		TSC2i	;LexO-spok RNAi, Tub-GAL80ts/UAS-TSC2 RNAi; C765-GAL4, Tub-LexA/+
Figure 5	a		w[1118]
	b		w[1118]
	c	Control	;Myo1A-GAL4/+; Tub-GAL80ts/+
		UAS-Adgf-A	;Myo1A-GAL4/UAS-Adgf-a.myc; Tub-GAL80ts/+
		UAS-Adgf-A RNAi	;Myo1A-GAL4/UAS-Adgf-a RNAi; Tub-GAL80ts/+
	d		;Myo1A-GAL4/+; Tub-GAL80ts/+
			;Myo1A-GAL4/UAS-Adgf-a.myc; Tub-GAL80ts/+
			;Myo1A-GAL4/UAS-Adgf-a RNAi; Tub-GAL80ts/+
	e		;Tub-GAL80ts/+; C765-GAL4/+
			;Tub-GAL80ts/UAS-AMPK RNAi; C765-GAL4/+
			;Tub-GAL80ts/UAS-ADK2 RNAi; C765-GAL4/+
			;Tub-GAL80ts/+; C765-GAL4/UAS-ADK3 RNAi
			;Tub-GAL80ts/UAS-ADK2 RNAi; C765-GAL4/UAS-ADK3 RNAi
	f		w[1118]
	g	Control	;Myo1A-GAL4/+; Tub-GAL80ts/+
		UAS-Adgf-A	;Myo1A-GAL4/UAS-Adgf-a.myc; Tub-GAL80ts/+
ED Figure 1	a	-	;LexO-spok RNAi, Tub-GAL80ts/+; UAS-EcR RNAi/+
		Tub	Tub-LexA; LexO-spok RNAi, Tub-GAL80ts/+; UAS-EcR RNAi/Tub-GAL4
		C765	Tub-LexA; LexO-spok RNAi, Tub-GAL80ts/+; UAS-EcR RNAi/C765-GAL4
	b		;LexO-spok RNAi, Tub-GAL80ts/nub-GAL4; UAS-EcR RNAi, C765-GAL4, Tub-LexA/+
	c		;LexO-spok RNAi, Tub-GAL80ts/+; Tub-LexA/+
ED Figure 2	a	adh-GAL4	;LexO-spok RNAi, Tub-GAL80ts/adh-GAL4; UAS-EcR RNAi, C765-GAL4, Tub-LexA/+
		cg-GAL4	;LexO-spok RNAi, Tub-GAL80ts/cg-GAL4; UAS-EcR RNAi, C765-GAL4, Tub-LexA/+
		MsrA-GAL4	;LexO-spok RNAi, Tub-GAL80ts/MsrA-GAL4; UAS-EcR RNAi, C765-GAL4, Tub-LexA/+
		Aug21-GAL4	;LexO-spok RNAi, Tub-GAL80ts/Aug21-GAL4; UAS-EcR RNAi, C765-GAL4, Tub-LexA/+
		ppl-GAL4	;LexO-spok RNAi, Tub-GAL80ts/ppl-GAL4; UAS-EcR RNAi, C765-GAL4, Tub-LexA/+
		MHC-GAL4	MHC-GAL4; LexO-spok RNAi, Tub-GAL80ts/+; UAS-EcR RNAi, C765-GAL4, Tub-LexA/+
		69B-GAL4	;LexO-spok RNAi, Tub-GAL80ts/69B-GAL4; UAS-EcR RNAi, C765-GAL4, Tub-LexA/+
		elav-GAL4	elav-GAL4; LexO-spok RNAi, Tub-GAL80ts/+; UAS-EcR RNAi, C765-GAL4, Tub-LexA/+
		C729-GAL4	; LexO-spok RNAi, Tub-GAL80ts/+; UAS-EcR RNAi, C765-GAL4, Tub-LexA/C729-GAL4
		ok72-GAL4	; LexO-spok RNAi, Tub-GAL80ts/+; UAS-EcR RNAi, C765-GAL4, Tub-LexA/ok72-GAL4
		phm-GAL4	; LexO-spok RNAi, Tub-GAL80ts/+; UAS-EcR RNAi, C765-GAL4, Tub-LexA/phm-GAL4
		drm-GAL4	; LexO-spok RNAi, Tub-GAL80ts/+; UAS-EcR RNAi, C765-GAL4, Tub-LexA/drm-GAL4
	b	Tub-GAL4	; LexO-spok RNAi, Tub-GAL80ts/+; UAS-EcR RNAi, C765-GAL4, Tub-LexA/Tub-GAL4
		hml-GAL4	;LexO-spok RNAi, Tub-GAL80ts/hml-GAL4; UAS-EcR RNAi, C765-GAL4, Tub-LexA/+
		P0206-GAL4	;LexO-spok RNAi, Tub-GAL80ts/P0206-GAL4; UAS-EcR RNAi, C765-GAL4, Tub-LexA/+
	c	Control	; LexO-spok RNAi, Tub-GAL80ts/+; UAS-EcR RNAi, C765-GAL4, Tub-LexA/+
		Mex1>	; LexO-spok RNAi, Tub-GAL80ts/Mex1-GAL4; UAS-EcR RNAi, C765-GAL4, Tub-LexA/+
		Tub>	; LexO-spok RNAi, Tub-GAL80ts/Tub-GAL4; UAS-EcR RNAi, C765-GAL4, Tub-LexA/+
	d	Myo1A>GFP	; Myo1A-GAL4/+; UAS-GFP/+
		Mex1>GFP	; Mex1-GAL4/+; UAS-GFP/+
ED Figure 3	a-b	EcRi	;LexO-spok RNAi, Tub-GAL80ts/Myo1A-GAL4; UAS-EcR RNAi/Tub-LexA
		Control	;LexO-spok RNAi, Tub-GAL80ts/+; UAS-EcR RNAi/Tub-LexA
	c	Adgf-a-GFP	; Adgf-a-GFP
	d	Control	; Myo1A-GAL4/+
		GD EcRi	; Myo1A-GAL4/+; UAS-EcR RNAi/+
		BL EcRi	; Myo1A-GAL4/UAS-EcR RNAi
	e	Control	Tub-LexA;UAS-Adgf-a.myc/+; LexO-spok RNAi, Tub-Gal80ts/C765-GAL4
		Myo1a>	Tub-LexA; Myo1A-GAL4/+; LexO-spok RNAi, Tub-Gal80ts/C765-GAL4
		Myo1a>Adgf-a.myc	Tub-LexA; Myo1A-GAL4, UAS-Adgf-a.myc/+; LexO-spok RNAi, Tub-Gal80ts/C765-GAL4
ED Figure 4	a		;LexO-spok RNAi, Tub-GAL80ts/+; Tub-LexA/+
	b	Control	; LexO-spok RNAi, Tub-GAL80ts/+; C765-GAL4, Tub-LexA/+
		Adk2i; Adk3i	; LexO-spok RNAi, Tub-GAL80ts/UAS-Adk2 RNAi; C765-GAL4, Tub-LexA/UAS-Adk3 RNAi
	c		Tub-LexA; LexO-spok RNAi, Tub-GAL80ts/+; UAS-EcR RNAi/C765-GAL4
			Tub-LexA; LexO-spok RNAi, Tub-GAL80ts/+; UAS-EcR RNAi/Tub-GAL4
	d		;LexO-spok RNAi, Tub-GAL80ts/+; C765-GAL4, Tub-LexA/+
			;LexO-spok RNAi, Tub-GAL80ts/UAS-Adk2 RNAi; C765-GAL4, Tub-LexA/+
			;LexO-spok RNAi, Tub-GAL80ts/+; C765-GAL4, Tub-LexA/UAS-Adk3 RNAi
			;LexO-spok RNAi, Tub-GAL80ts/ UAS-Adk2 RNAi; C765-GAL4, Tub-LexA/UAS-Adk3 RNAi
	e		;Mex1-GAL4/+; Tub-GAL80ts/+
			;Mex1-GAL4/UAS-Adgf-a.myc; Tub-GAL80ts/+
			;Mex1-GAL4/UAS-Adgf-a RNAi; Tub-GAL80ts/+
	f		;Myo1A-GAL4/+; Tub-GAL80ts/+
			;Myo1A-GAL4/+; Tub-GAL80ts/UAS-EcR RNAi
ED Figure 5	a		w[1118]
	b	Control	;LexO-spok RNAi, Tub-GAL80ts/+; C765-GAL4,Tub-LexA/+
		AMPKgammai	;LexO-spok RNAi, Tub-GAL80ts/+; C765-GAL4,Tub-LexA/UAS-AMPKgamma RNAi
	c		;LexO-spok RNAi, Tub-GAL80ts/+; C765-GAL4,Tub-LexA/+
			;LexO-spok RNAi, Tub-GAL80ts/UAS-AMPKalpha RNAi; C765-GAL4,Tub-LexA/+
			;LexO-spok RNAi, Tub-GAL80ts/+; C765-GAL4,Tub-LexA/UAS-AMPKgamma RNAi
	d	Control	;LexO-spok RNAi, Tub-GAL80ts/+; C765-GAL4,Tub-LexA/+
		AMPKi	;LexO-spok RNAi, Tub-GAL80ts/UAS-AMPK RNAi; C765-GAL4,Tub-LexA/+
		Rhebi	;LexO-spok RNAi, Tub-GAL80ts/+; C765-GAL4,Tub-LexA/UAS-Rheb RNAi
		Raptori	;LexO-spok RNAi, Tub-GAL80ts/+; C765-GAL4,Tub-LexA/UAS-Raptor RNAi
		AMPKi,Rhebi	;LexO-spok RNAi, Tub-GAL80ts/UAS-AMPK RNAi; C765-GAL4,Tub-LexA/UAS-Rheb RNAi
		AMPKi,Raptori	;LexO-spok RNAi, Tub-GAL80ts/UAS-AMPK RNAi; C765-GAL4,Tub-LexA/UAS-Raptor RNAi
ED Figure 6	a	Control	;Myo1A-GAL4/+; Tub-GAL80ts/+
		UAS-Adgf-A	;Myo1A-GAL4/UAS-Adgf-a.myc; Tub-GAL80ts/+
		UAS-Adgf-A RNAi	;Myo1A-GAL4/UAS-Adgf-a RNAi; Tub-GAL80ts/+
	b	Control	;Myo1A-GAL4/+; Tub-GAL80ts/+
		EcRi	;Myo1A-GAL4/+; Tub-GAL80ts/UAS-EcR RNAi
		Adgf-a	;Myo1A-GAL4/UAS-Adgf-a.myc; Tub-GAL80ts/+
		Adgf-a, EcRi	;Myo1A-GAL4/UAS-Adgf-a.myc; Tub-GAL80ts/UAS-EcR RNAi
	c		;LexO-spok RNAi, Tub-GAL80ts/+; Tub-LexA/+
	d		w1118
	e		;LexO-spok RNAi, Tub-GAL80ts/+; Tub-LexA/+
	f		;Myo1A-GAL4/+; Tub-GAL80ts/+
			;Myo1A-GAL4/UAS-TSC2 RNAi; Tub-GAL80ts/+
			;Myo1A-GAL4/+; Tub-GAL80ts/UAS-Raptor RNAi
			;Myo1A-GAL4/+; Tub-GAL80ts/UAS-Rheb RNAi
	g		;Myo1A-GAL4/+; Tub-GAL80ts/+
			;Myo1A-GAL4/UAS-ATF4 RNAi; Tub-GAL80ts/+
			;Myo1A-GAL4/UAS-GCN2 RNAi; Tub-GAL80ts/+
	h		w1118
	i	Control	;Myo1A-GAL4/+; Tub-GAL80ts/+
		Adgf-A	;Myo1A-GAL4/UAS-Adgf-a.myc; Tub-GAL80ts/+
ED Figure 7	a	Control	;Myo1A-GAL4/+; Tub-GAL80ts/+
		Adgf-A	;Myo1A-GAL4/UAS-Adgf-a.myc; Tub-GAL80ts/+
	b		w1118
	c	Control	;Tub-GAL80ts/+; C765-GAL4/+
		AMPKi	;Tub-GAL80ts/UAS-AMPK RNAi; C765-GAL4/+
	d-e		w1118
ED Figure 8	a		;LexO-spok RNAi, Tub-GAL80ts/+; Tub-LexA/+

## Sheet: Suppl. Table 4
Suppl. Table 4: Raw counts of RNA-seq on intestines from spok-i animals with a control knockdown or EcR knockdown in enterocytes with Myo1A-GAL4.
Gene ID	Gene Symbol	control 1	control 1	control 1	Myo1A>EcRi 1	Myo1A>EcRi 2	Myo1A>EcRi 3
FBgn0038542	TyrR	3129	2858	2337	4423	3901	6677
RR42085_transposable_element		1	0	0	2	2	4
FBgn0039592	CG14062	0	0	0	0	0	3
FBgn0038067	CG11598	0	1	0	6	8	5
FBgn0053534	tRNA:Ala-AGC-2-4	0	0	0	0	0	0
FBgn0039602	CG1647	691	559	512	846	1144	1147
FBgn0264897	CG44088	16	9	4	10	1	13
FBgn0038565	CG7794	18	5	10	23	17	11
FBgn0039331	ND-49L	0	2	2	0	6	5
FBgn0065070	snoRNA:291	9	10	6	9	4	3
FBti0063896		0	0	0	0	0	0
FBgn0019972	Drice	5257	3523	3695	11055	15439	11199
FBgn0046873	Pif2	0	0	0	0	0	0
FBgn0038756	CG4783	545	356	426	479	532	394
FBgn0039627	CG11837	453	519	374	598	800	481
FBti0019428		0	0	0	0	0	1
FBti0063768		0	0	0	0	0	0
FBgn0039436	TwdlB	0	0	0	0	0	0
FBgn0051092	LpR2	4725	4381	3504	3995	6516	5331
FBgn0039089	beat-IV	1	3	0	0	4	6
FBgn0064119	CG33934	0	0	0	0	0	0
FBtr0472816_df_nrg		0	0	0	0	0	0
FBgn0250820	meigo	4084	3594	3557	4035	5666	4780
FBti0019461		1	2	0	0	4	4
FBgn0284229	CG46313	0	0	0	0	0	0
FBgn0267730	lncRNA:CR46061	10	14	7	47	43	44
FBgn0038886	Ugt49B2	7	19	21	5	10	6
FBti0059721		0	1	0	0	0	0
FBgn0038243	CG8066	3791	3239	2818	6972	8847	7107
FBgn0283468	slmb	5223	4078	3736	9390	13459	12501
FBgn0038598	CG7131	84	56	50	191	273	210
FBgn0038407	CG6126	8164	8268	7187	1082	1191	1393
FBgn0038627	CG7694	1291	1244	1194	1149	1555	1159
FBgn0263834	CR43696	0	0	0	2	0	1
FBgn0027654	jdp	609	416	678	1386	1685	1596
FBgn0037236	Skp2	746	628	521	1500	2165	1764
FBgn0003890	betaTub97EF	21051	20577	19359	15836	17646	16022
FBgn0000463	Delta	146	174	101	779	797	1125
FBti0020328		0	0	1	0	0	0
FBgn0039761	CG18404	4252	7780	5490	1288	1544	1117
FBgn0051415	CG31415	0	2	4	6	18	14
FBti0019330		1	1	0	0	0	0
FBti0063263		0	0	0	0	0	0
FBti0019447		0	0	1	1	3	0
FBgn0037970	GC2	0	0	0	0	0	0
FBgn0267156	lncRNA:CR45596	66	61	35	121	238	149
FBgn0266244	lncRNA:CR44939	0	0	0	1	0	0
FBgn0267765	asRNA:CR46096	0	0	0	0	0	0
FBgn0051463	CG31463	19193	14092	12204	6431	6165	6662
FBgn0051077	CG31077	15	7	7	2	7	3
FBgn0037723	SpdS	194	147	128	277	364	263
FBgn0028374	Hug	2	0	0	0	1	1
FBgn0004622	TkR99D	361	305	216	559	786	585
FBgn0263651	lncRNA:CR43642	0	0	0	58	94	63
FBtr0304496_df_nrg		0	0	0	0	0	0
FBgn0287463	asRNA:CR46452	0	0	0	0	0	0
FBti0059724		0	0	0	0	0	0
FBgn0053207	pxb	149	139	114	295	329	352
FBgn0038890	sp3	4542	3255	3152	7465	8494	8249
FBtr0472711_df_nrg		0	0	0	0	0	0
FBgn0010770	ppan	806	920	642	1021	1473	913
FBgn0046763	peg	425	364	316	2513	5121	3358
FBgn0267154	lncRNA:CR45594	0	0	0	0	0	0
FBgn0038465	Irc	879	868	436	6000	8503	10115
FBgn0038402	Fer2	0	5	6	5	10	4
FBgn0266744	lncRNA:CR45217	20	9	23	33	54	56
FBgn0275433	lncRNA:CR46265	0	0	0	0	0	0
FBgn0261108	Atg13	3258	2491	2399	4867	6889	5992
FBgn0039087	Ugt303B2	1032	753	820	969	936	1312
FBgn0262605	CG43131	20	14	17	3	9	4
FBti0062504		1	0	0	0	0	0
FBgn0263040	CG43335	0	0	0	2	2	2
FBgn0020907	Scp2	4647	1695	4358	56	69	65
FBgn0038903	Polr1H	289	299	234	273	373	200
FBgn0037472	CG10098	815	867	825	2447	3504	2890
FBgn0263977	Tim17b	9595	7995	7294	8160	11160	8806
FBgn0261060	Sfp93F	0	0	0	0	1	1
FBgn0015568	alpha-Est1	29708	24209	22397	16314	17097	17706
FBgn0011270	Pglym87	0	0	1	0	1	0
FBgn0267748	lncRNA:CR46079	0	0	0	0	0	0
FBgn0051116	ClC-a	19246	12053	14260	6117	4739	7778
FBgn0262577	CG43117	183	112	137	25	31	19
FBgn0039030	CG6660	0	0	0	0	2	0
FBgn0267212	lncRNA:CR45652	1	0	0	0	1	0
FBti0062489		0	0	0	0	0	0
FBgn0053105	p24-2	2	0	0	0	0	0
FBgn0037516	CG11286	0	0	0	1	1	2
FBgn0051265	CG31265	11894	14496	14524	2564	1581	2489
FBgn0051163	SKIP	126	85	107	305	200	366
FBgn0039189	CG18528	1411	871	936	2456	3428	2709
FBgn0039858	CycG	99746	87394	73892	115685	156522	137168
FBgn0262422	mir-1011	0	0	0	0	0	0
FBgn0261561	CG42675	152	349	140	706	1039	748
FBgn0002905	PolQ	933	720	654	836	974	1109
FBgn0003676	CCT1	9921	9822	8222	13470	19352	17327
FBgn0040629	CAH5	0	0	0	0	2	0
FBgn0038246	CG14853	0	1	0	2	1	1
FBgn0043005	prt	77	55	70	138	170	131
FBgn0038815	CG5466	75	41	39	127	98	102
FBgn0267763	lncRNA:CR46094	7	3	3	20	30	19
FBgn0054044	lncRNA:CR34044	30	16	29	25	24	32
FBgn0015569	alpha-Est10	10079	7484	9736	2026	3715	2511
FBgn0265162	lncRNA:CR44231	0	0	0	0	0	0
FBgn0038960	CG13855	10	10	16	16	21	14
FBgn0067317	Cby	0	1	0	5	8	4
FBtr0304374_df_nrg		0	0	0	0	0	0
FBgn0039544	CG12877	4910	3593	4407	3463	4037	4717
FBti0019403		1	0	0	1	0	0
FBgn0038356	CG12784	0	0	0	0	0	0
FBti0062486		0	0	0	0	1	0
FBgn0267559	lncRNA:CR45899	0	0	0	2	0	3
FBgn0051437	CG31437	3	1	11	93	34	148
FBtr0309705_df_nrg		0	0	0	0	0	0
FBtr0309743_df_nrg		0	0	0	0	0	0
FBgn0262327	mir-2281	0	0	0	0	0	0
FBgn0028400	Syt4	3	4	4	19	5	27
FBgn0039233	CG7006	526	634	432	502	703	431
FBgn0288631	Yif1	3476	3214	3174	3577	4958	4193
FBgn0039225	Ets96B	1	1	0	2	0	2
FBtr0472735_df_nrg		0	0	0	0	0	0
FBgn0051327	CG31327	1	0	0	0	0	0
FBgn0261290	CheA84a	2	1	5	4	5	3
FBgn0264431	lncRNA:CR43849	0	0	0	0	0	0
FBgn0286867	lncRNA:osk	0	0	0	0	0	0
FBgn0002609	E(spl)m3-HLH	448	403	308	872	889	997
FBgn0051013	CG31013	55	45	31	198	276	319
FBgn0265316	lncRNA:CR44289	0	0	0	0	0	1
FBgn0267137	lncRNA:CR45577	2	2	4	1	3	1
FBti0019387		0	0	0	0	2	1
FBgn0037898	Dtd	166	203	147	188	184	169
FBgn0011993	tRNA:Thr-AGT-1-5	0	0	0	0	0	0
FBgn0051206	CG31206	0	0	0	0	1	1
FBgn0266226	lncRNA:CR44921	0	0	0	1	0	0
FBgn0038037	Cyp9f2	64642	43544	58234	77210	78778	84662
FBgn0037449	CG15185	0	0	2	0	0	0
FBgn0265449	lncRNA:CR44349	0	0	0	0	0	0
FBgn0002924	ncd	432	377	302	545	639	502
FBgn0037623	CG9801	2258	1626	1619	3867	5098	4891
FBgn0038989	CG6937	1086	1286	897	1171	1600	1118
FBgn0038526	CG14327	0	2	1	3500	6890	4974
FBgn0038203	Or88a	0	0	0	0	0	0
FBgn0037608	mRpL19	1477	1503	1281	1171	1474	1139
FBgn0260713	CG42544	0	0	0	0	0	0
FBgn0037483	CG14609	8	3	3	6	6	1
FBgn0028476	Usp1	5338	6603	5047	5438	6586	5997
FBgn0038046	CG5641	1879	1689	1585	1828	2126	1932
FBgn0012004	tRNA:Val-CAC-2-6	0	0	0	0	0	0
FBti0063367		0	0	0	1	1	3
FBti0019334		16	5	5	0	3	0
FBgn0051202	alpha-Man-Ic	37	18	30	31	53	44
FBgn0039147	CG10694	0	0	0	0	1	1
FBgn0265424	lncRNA:TS14	0	0	0	0	0	0
FBgn0267764	lncRNA:CR46095	1	0	1	2	4	5
FBgn0038349	AOX3	11784	9897	10200	7745	9655	10021
FBgn0010441	pll	1212	1084	1033	2336	3194	3028
FBgn0039402	Vps2	4513	4388	3786	11543	17664	11654
FBgn0263550	mir-4918	0	0	0	0	0	0
FBgn0037715	CG9399	9793	8571	9558	3542	3699	3305
FBgn0010399	Nmdar1	4	0	4	14	20	11
FBgn0267975	vib	14211	11850	10795	11130	14719	12631
FBgn0015331	abs	1567	1133	1141	2179	2732	2306
FBti0019312		0	0	0	0	0	0
FBgn0027948	msps	8458	6289	5752	15135	19636	20076
FBgn0011655		2361	2001	1875	3963	4770	4657
FBgn0266758	Esyt2	3124	3725	2329	5103	7019	5936
FBgn0004781	Ccp84Ac	0	0	0	78	29	14
FBgn0265067	lncRNA:CR44178	0	2	3	3	5	2
FBgn0085346	Rpp14a	0	0	0	0	0	0
FBgn0039075	CG4393	804	717	546	2730	3809	3486
FBgn0000274	Pka-C2	0	0	0	0	0	0
FBgn0267798	lncRNA:CR46123	0	0	0	1	0	0
FBtr0445482_df_nrg		0	0	0	0	0	0
FBti0060447		0	0	0	1	0	0
FBgn0039448	TwdlQ	0	0	0	1	1	1
FBgn0267152	lncRNA:CR45592	1	0	1	2	3	1
FBgn0003356	Jon99Cii	1735711	1074844	1667080	934673	894338	969274
FBgn0039094	CG10184	1410	1149	1214	599	570	595
FBgn0010044	GstD8	1852	1631	1854	502	622	646
FBgn0051223	CG31223	483	437	409	672	869	711
FBgn0263490	mld	1090	1061	750	2684	3244	3811
FBti0019374		0	1	0	0	0	1
FBgn0250910	Octbeta3R	5	1	3	3	3	2
FBgn0262617	Nuak	5858	5500	4589	8828	10450	11130
FBgn0038360	CG9590	3213	2906	2903	4306	5922	5046
FBti0215181		0	0	0	0	0	0
FBgn0051352	Unc-115a	12200	9886	9812	15928	17869	19782
FBgn0037290	Jhbp1	147	221	172	86	139	219
FBgn0038069	CG11608	0	0	1	0	2	0
FBti0062603		0	0	0	0	0	0
FBgn0037262	MED31	1207	1171	954	1692	2243	1818
FBgn0045473	Gr85a	0	0	0	4	1	2
FBgn0039840	pHCl-2	5187	4732	3481	6826	7244	7458
FBgn0267767	lncRNA:CR46098	8	4	8	0	0	0
FBgn0037679	Aduk	1514	1282	1184	2090	2604	2280
FBgn0039282	Bili	15	19	15	61	73	76
FBti0062737		21	30	13	34	22	37
FBgn0037896	ninaG	10	2	5	8	15	20
FBti0019337		0	0	2	3	20	1
FBti0062387		0	0	0	1	0	0
FBgn0266668	Exo84	3019	2470	2546	4787	6583	5294
FBgn0037363	Atg17	7554	5041	5106	21325	28603	26526
FBgn0014018	Rel	14262	16009	13855	25058	36013	25654
FBgn0037552	CG7800	885	728	574	1134	1444	1249
FBgn0037488	CG14607	0	0	0	0	0	1
FBgn0267144	lncRNA:CR45584	0	0	0	0	1	3
FBgn0085812	lncRNA:CR41601	0	0	0	0	0	1
FBgn0038597	CG8064	1388	1381	1113	1748	2315	1656
FBgn0266564	lncRNA:CR45103	0	0	0	0	0	0
FBgn0263527	mir-4908	0	0	0	0	0	0
FBgn0263408	asRNA:CR43454	59	46	36	1	5	3
FBgn0082582	tmod	7042	6512	5101	7508	9556	8774
FBgn0011960	tRNA:Arg-ACG-1-9	0	0	0	0	0	0
FBgn0051494	tRNA:Gly-TCC-1-1	1	0	0	0	0	0
FBgn0261452	scaRNA:MeU2-G25	0	1	1	0	0	0
FBgn0040279	Osi14	33	99	37	95748	127581	75282
FBgn0261844	pre-mod(mdg4)-V	0	0	0	0	0	0
FBgn0002868	MtnA	116648	103145	115634	300411	365766	289556
FBgn0037589	Obp85a	0	0	0	0	0	0
FBgn0038468	CG5225	8	18	2	21	15	24
FBgn0010389	htl	525	491	251	510	706	698
FBgn0039371	CG4960	0	2	2	3	10	12
FBgn0051333	tRNA:Thr-CGT-1-3	0	0	0	0	0	0
FBgn0262904	asRNA:CR43259	10	12	9	30	24	34
FBti0019322		0	3	0	0	0	0
FBti0215198		0	0	0	3	0	0
FBgn0259152	Clbn	6581	5274	4499	5691	6751	6146
FBgn0011858	tRNA:Phe-GAA-1-8	0	1	0	2	3	3
FBgn0051560	CG31560	0	0	0	4	2	0
FBti0062057		0	0	0	1	2	2
FBgn0037782	Npc2d	49239	30830	44658	4363	1534	4312
FBgn0039347	CG5071	28	37	22	44	71	59
FBgn0037668	CG16736	0	1	2	3	1	5
FBgn0038881	aus	4158	2889	2235	10289	12692	13987
FBgn0011669	Mst57Db	0	0	0	0	0	0
FBgn0038796	eIF3g2	1	0	1	5	0	15
FBti0063752		0	0	0	0	0	0
FBgn0038014	CG10041	5	11	5	29	23	16
FBtr0304322_df_nrg		0	0	0	0	0	0
FBgn0267782	lncRNA:CR46113	0	0	0	0	0	0
FBgn0266382	asRNA:CR45024	0	0	0	0	0	0
FBgn0038210	CG3199	0	0	0	0	0	0
FBgn0041621	Or82a	2	0	1	3	2	4
FBgn0037911	CG10898	1338	1218	1081	1419	1677	1607
FBti0215192		0	0	0	0	0	0
FBgn0266697	lncRNA:CR45187	23	21	18	20	24	25
FBgn0037685	Or85f	12	6	5	18	31	23
FBti0061890		0	0	0	0	0	0
FBgn0039015	Takl2	3699	3057	3170	2289	2283	2806
FBgn0037254	sac	0	0	0	1	3	5
FBgn0263500	lncRNA:CR43489	0	0	0	0	0	1
FBgn0267805	lncRNA:CR46130	0	0	0	0	0	0
FBgn0266137	Dop1R2	0	2	0	0	0	0
FBgn0053337	CG33337	0	0	0	0	0	0
FBti0062854		0	0	0	0	0	0
FBgn0038460	CG18622	2451	2058	1865	1888	2305	1953
FBti0020375		0	0	0	0	0	0
FBgn0261053	Cad86C	463	423	268	1116	1307	1822
FBtr0304423_df_nrg		0	0	0	0	0	0
FBgn0037375	kat-60L1	4	6	4	32	40	21
FBgn0014930	Rfk	2711	2771	2312	2163	2797	2338
FBti0019308		0	0	0	0	0	0
FBgn0037626	CG8236	0	1	0	3	4	1
FBgn0051471	tRNA:Thr-AGT-1-7	0	0	0	0	2	0
FBgn0051051	CG31051	33	33	14	38	35	24
FBgn0267694	lncRNA:CR46030	0	0	0	0	1	0
FBti0059891		0	0	0	0	0	0
FBgn0263525	mir-4911	0	0	0	0	0	0
FBgn0286204	ich	1	2	0	1225	1939	1391
FBgn0266733	asRNA:CR45206	0	0	0	0	0	0
FBgn0045035	tefu	1716	1349	1164	1731	2023	2168
FBti0215171		0	1	0	0	0	0
FBgn0037754	CG8500	84	65	56	53	66	68
FBgn0265425	lncRNA:CR44337	0	0	0	0	0	0
FBgn0051017	PH4alphaNE3	11	8	3	4	5	4
FBgn0267769	lncRNA:CR46100	0	0	0	1	0	0
FBgn0039795	Spn100A	5	16	5	326	412	476
FBgn0038476	kuk	426	343	229	1108	1106	1251
FBgn0037461	CG15177	0	1	2	0	0	1
FBgn0051407	CG31407	0	2	0	0	1	1
FBgn0039003	wfs1	1119	1004	853	2249	2344	1886
FBgn0267721	asRNA:CR46054	0	0	0	0	0	0
FBgn0039731	Sas-6	101	87	60	150	190	152
FBgn0038003	CG3916	2	0	0	0	5	3
FBgn0087013	Karybeta3	44518	40009	37130	70785	92937	83397
FBgn0259733	tal-AA	0	0	0	0	0	0
FBgn0266176	pre-mod(mdg4)-J	0	0	0	0	0	0
FBgn0038302	CG4210	1437	1308	1266	1351	1348	1242
FBgn0051451	lncRNA:mimi	400	446	309	316	431	385
FBti0215205		2	1	1	2	0	1
FBgn0263596	CG43618	0	0	0	1	2	2
FBgn0037424	Osi15	1	3	1	405	227	142
FBgn0051076	CG31076	1822	1303	1541	1899	2124	2201
FBti0063792		0	0	0	0	0	0
FBgn0002735	E(spl)mgamma-HLH	102	127	83	15	22	10
FBgn0051514	asRNA:CR31514	40	40	26	39	77	52
FBgn0038462	EMC2A	1111	989	858	883	1055	870
FBgn0039584	beat-VI	2	0	0	1	4	3
FBgn0028487	f-cup	3244	2502	2448	4272	5691	4841
FBgn0044511	mRpS21	804	778	699	522	630	483
FBti0019324		0	0	0	0	0	0
FBgn0039522	CG13972	0	0	0	0	0	0
FBtr0472760_df_nrg		0	0	0	0	0	0
FBgn0051542	CG31542	0	0	0	0	0	0
RR42049_transposable_element		3	3	3	2	4	5
FBgn0085328	CG34299	1	1	0	1	4	0
FBgn0038447	CG14892	4	1	1	20	24	34
FBgn0037822	CG14683	0	0	0	0	0	0
FBgn0037504	CG1142	1018	921	796	1085	1491	1202
FBgn0037963	Cad87A	658	538	482	1467	1759	2522
FBgn0267776	asRNA:CR46107	1	0	0	0	0	0
FBgn0039368	CG17196	0	0	0	0	0	0
FBgn0042102	CG18745	20060	17241	17877	21724	29073	22298
FBti0019443		0	0	0	0	0	0
FBgn0037677	CG12951	344	327	115	255	239	275
FBgn0038499	Brf	1590	1279	1137	2407	3183	2828
FBgn0262331	mir-999	0	0	0	0	1	0
FBgn0037572	CG11698	0	1	0	0	0	0
FBgn0266916	Cenp-C	382	251	252	504	556	707
FBgn0038887	CG7907	0	0	0	2	3	0
FBgn0040227	eIF3d1	15014	14333	12937	17662	24308	18303
FBgn0039312	CG10514	21837	13280	15246	2476	633	3902
FBgn0051282	tRNA:Thr-AGT-1-4	0	0	0	0	0	0
FBgn0039599	intr	0	0	0	0	0	0
FBgn0037688	CG9356	1757	1633	1482	2664	3712	2911
FBgn0044823	Spec2	1653	1216	1199	2196	3049	2671
FBgn0013813	Dhc98D	8	12	3	12	11	24
FBgn0039081	Irk2	18261	17080	11932	701	1184	2503
FBgn0011962	tRNA:Arg-ACG-1-7	0	0	0	0	0	0
FBgn0263400	CG43446	311	235	178	1198	1793	1134
FBgn0266747	lncRNA:CR45220	0	0	0	0	0	0
RR48371_transposable_element		0	0	0	0	0	0
FBgn0038331	Ccm3	5676	5037	4329	5389	6580	6153
FBgn0267217	lncRNA:CR45657	0	0	0	0	0	0
FBgn0038515	CG5823	5411	4138	4528	8301	12230	9476
FBgn0039108	CG10232	26	54	12	938	1480	1317
FBgn0025574	Pli	3817	2779	2386	9367	12352	13391
FBgn0263652	lncRNA:CR43643	25	57	23	8	6	9
FBgn0039298	to	500	427	826	39	51	54
FBgn0038914	fit	0	15	2	1	2	0
FBgn0038760	MED25	936	855	724	1362	1724	1634
FBtr0309673_df_nrg		0	0	0	0	0	0
FBti0060443		1	0	2	1	1	2
FBgn0014861	Mcm2	672	614	536	676	848	772
FBgn0037892	mRpL40	1198	1167	1079	892	1135	873
FBgn0010803	TrpRS	4680	4039	4139	3617	4531	4062
FBgn0264985	lncRNA:CR44136	0	1	1	2	0	0
FBgn0051122	CG31122	1269	1123	919	2598	3341	3734
FBgn0286199	shps	6	4	6	7	7	2
FBgn0038173	Adgf-C	161	158	187	176	203	207
FBgn0267133	lncRNA:CR45573	0	0	0	0	0	0
FBgn0038354	CG5404	528	457	281	1040	1004	1055
FBgn0004779	Ccp84Ae	1	0	0	119	22	49
FBgn0004118	nAChRbeta2	3	4	2	3	8	11
FBgn0267816	lncRNA:CR46141	0	1	0	1	1	3
FBgn0037995	Adk1	0	0	1	1	0	0
FBgn0027512	CG10254	1873	1521	1346	2046	2531	2628
FBgn0267937	lncRNA:CR46217	0	0	0	0	0	0
FBgn0051106	CG31106	12920	8969	8263	1297	1074	1837
FBtr0309704_df_nrg		0	0	0	0	0	0
FBgn0286506	Mpi	6626	5689	5450	6245	9036	7201
FBgn0039439	TwdlK	0	0	0	0	0	0
FBgn0037964	CG14731	0	0	0	0	0	1
FBgn0039625	beta4GalNAcTB	0	0	0	0	0	0
FBgn0039723	CG15522	56	37	37	32	29	23
FBgn0262955	Polr2B	10314	8298	7864	7817	9564	8857
FBgn0039613	Nepl20	35	23	31	86	96	155
FBgn0262223	mir-994	0	0	0	0	0	0
FBgn0051103	CG31103	453	260	271	87	154	218
FBgn0039807	CG15546	37	57	24	248	311	266
FBgn0051493	CG31493	1	0	1	0	1	0
FBgn0038868	Ddrgk1	5373	5044	5290	3923	4701	3781
FBti0059857		0	0	0	0	0	0
FBgn0038787	CG4360	1180	1177	809	2640	3306	3210
FBti0062097		0	0	0	0	0	0
FBgn0266302	lncRNA:CR44967	0	0	0	0	0	0
FBgn0039154	Npc2f	74417	52496	61115	34933	47168	34669
FBgn0051158	Efa6	3251	3004	2510	7480	11440	10399
FBgn0039600	Prp39	5445	4907	4414	6966	8984	8568
FBti0059901		0	0	0	2	0	0
FBgn0038219	CG14839	1	0	0	2	0	1
FBgn0262473	Tl	941	816	604	4019	6004	6127
FBgn0065064	snoRNA:Psi28S-291	45	41	38	41	38	47
FBgn0083984	CG34148	1	2	1	7	5	11
FBti0019426		0	0	0	0	1	2
FBti0019454		3	3	3	0	0	0
FBti0059801		0	0	0	1	0	0
FBgn0038878	CG3301	2294	2203	2719	663	697	654
FBgn0039523	CG12885	2	5	3	9	4	3
FBgn0082957	snoRNA:Psi28S-3405d	3	1	1	1	1	2
FBgn0004389	bnk	1	4	4	91	68	32
FBgn0038877	CG3308	7839	6702	6926	9975	12567	13135
FBti0215179		0	0	1	0	0	0
FBgn0039356	CG5039	325	277	280	434	463	373
FBgn0262903	lncRNA:CR43258	0	0	0	0	0	0
FBgn0267315	lncRNA:TS16	0	0	0	1	0	0
FBti0215207		0	0	0	0	0	0
FBti0062079		1	2	0	0	0	0
FBgn0037455	CG2336	0	0	0	0	0	0
FBtr0304415_df_nrg		0	0	0	0	0	0
FBgn0039264	CG11786	2	2	0	40	22	60
FBgn0287211	CG46441	0	0	0	0	0	0
FBgn0037994	eIF3d2	0	0	0	1	1	0
FBti0019314		0	0	0	0	1	2
FBti0059666		4	2	1	1	4	1
FBgn0004885	tok	133	127	46	1311	1457	2486
FBgn0266732	asRNA:CR45205	26	8	18	0	1	1
FBti0019349		0	0	0	0	0	0
FBgn0038136	CG8774	123935	116307	134474	23489	12742	28311
FBgn0051390	MED7	776	689	645	1226	1684	1153
FBgn0038948	JMJD6	4486	4305	4258	5625	7254	5751
FBgn0038601	Polr1E	930	1013	759	1350	1771	1095
FBgn0264836	CG44044	0	0	0	0	2	4
FBgn0000277	CecA2	5	4	5	4	4	62
FBgn0038751	CG4770	39	24	5	50	73	60
FBgn0266172	pre-mod(mdg4)-E	0	0	0	0	0	0
FBgn0264326	PolE1	814	643	547	508	570	747
FBgn0051088	CG31088	0	0	0	0	0	0
FBgn0039188	Golgin84	1201	1009	937	2088	3133	2289
FBgn0267443	lncRNA:CR45793	479	360	369	316	560	504
FBti0062628		1	0	0	1	0	0
FBti0215364		0	4	0	2	1	2
FBgn0266448	CG45078	1398	1280	1164	652	895	752
FBgn0025456	CREG	25054	13766	12132	53400	70225	52532
FBgn0040602	CG14545	44	92	12	11	8	8
FBgn0037386	CG1208	8132	7585	7107	2050	2627	2612
FBti0019438		0	0	0	0	0	1
FBgn0051156	CG31156	839	708	642	1315	1846	1586
FBgn0267787	lncRNA:CR46118	0	0	0	0	0	0
FBgn0037265	spartin	1135	956	992	1578	2179	1807
FBgn0004197	Ser	319	429	288	526	351	815
FBgn0085305	CG34276	1	0	1	2	3	1
FBgn0037857	Tengl4	0	0	1	0	0	0
FBti0063104		0	0	0	0	0	0
FBti0062875		94	95	61	83	82	118
FBgn0044810	TotX	0	0	0	0	0	0
FBgn0262149	CR42875	16	12	14	26	35	36
FBgn0037955	Kyat	13232	11775	12995	8138	10179	8106
FBgn0037270	eIF3f1	20349	19982	18832	24454	33394	23847
FBgn0264899	CG44090	0	0	1	0	0	0
FBti0060429		0	0	0	0	0	1
FBgn0039139	Mettl3	744	556	626	774	939	922
FBti0062394		0	0	0	0	0	0
FBgn0041229	Gr93a	0	0	0	0	1	0
FBgn0039286	dan	39	14	31	0	0	1
FBgn0037251	Lipt2	2	3	1	3	9	9
FBgn0051050	CG31050	0	0	0	0	0	0
FBgn0037719	bocks	4386	4163	2907	5174	5698	5045
FBgn0267673	lncRNA:CR46009	0	0	0	0	0	0
FBgn0039093	CG10183	88	677	91	59	107	57
FBgn0016685	Nlp	8835	7898	7117	6437	8014	6902
FBgn0038584	mTerf5	1594	1354	1149	2031	2556	2290
FBgn0051337	CG31337	40	27	55	67	243	104
FBgn0028692	Rpn2	20850	15961	16009	28086	36916	32390
FBgn0037727	Nepl12	7	7	3	289	507	630
FBti0062492		0	0	0	0	0	0
FBgn0002734	E(spl)mdelta-HLH	2	1	1	13	1	1
FBti0019351		3	0	2	0	2	2
FBgn0037563	CG11672	5267	8474	8503	16250	18592	15353
FBgn0053100	eIF4EHP	4201	3719	3070	5351	6700	6569
FBti0062370		0	0	0	0	0	0
FBgn0038089	d-cup	0	1	1	0	0	0
FBti0019298		0	0	0	0	0	0
FBgn0022800	Cad96Ca	535	557	290	5623	8641	7830
FBgn0051086	CG31086	0	0	0	0	0	0
FBgn0026164	tRNA:Lys-TTT-2-3	0	0	0	0	0	0
FBti0019300		0	0	0	0	0	0
FBgn0042105	CG18748	9201	8441	7213	4709	5853	4551
FBgn0038575	CG7208	1	2	0	5	1	2
FBti0215293		0	0	0	0	0	0
FBgn0045442	mthl12	0	1	0	0	0	0
RR48318_transposable_element		24	12	7	19	31	18
FBgn0051404	CG31404	1	0	0	1	0	0
FBgn0027657	glob1	6449	5143	6241	3712	4744	4923
FBgn0262823	hemo	0	0	0	0	0	0
FBgn0039240	CG3744	3101	2432	2338	4755	6118	6622
FBgn0037792	TAF1B	796	674	644	1032	1321	1148
FBgn0037560	CR18228	2460	1830	1708	3502	4834	3955
FBgn0011944	tRNA:Pro-TGG-1-1	0	0	0	0	0	0
FBgn0261840	pre-mod(mdg4)-X	0	0	0	0	0	0
FBgn0039505	CG5934	425	384	338	492	721	591
FBgn0039790	CG2246	5636	4816	4225	6593	8642	6682
FBgn0010173	RPA1	5612	4969	3997	5871	6803	5428
FBti0062552		0	0	0	0	0	2
FBti0215208		2	1	0	0	0	1
FBgn0263002	CR43310	7	6	5	0	0	0
FBgn0039527	CG5639	744	1198	598	15029	22529	20858
RR48323_transposable_element		2	2	1	3	2	1
FBgn0015570	alpha-Est2	7107	4509	10105	989	1084	1756
FBgn0051015	PH4alphaPV	11203	11151	11469	10537	11379	10967
FBgn0286035	sisRNA:CR46357	39	29	39	29	32	29
FBti0019456		18	8	16	0	1	0
FBgn0037617	nom	903	699	689	1179	1447	1465
FBgn0039748	CG15529	57	55	48	9	13	20
FBgn0028422	GluRIID	124	115	73	127	250	212
FBti0020309		2	0	0	0	0	1
FBgn0038731	Acsx1R	15451	12412	9130	4800	8374	6346
FBgn0038043	CG17202	1947	1881	1733	2518	3545	2619
FBti0061873		0	0	0	0	0	0
FBgn0004777	Ccp84Ag	4	4	3	263	29	201
FBgn0037293	RabGGTa	4461	4158	3963	9700	13150	10429
RR48394_transposable_element		2	1	1	3	1	1
FBgn0039009	CG13842	3	2	4	28	13	5
FBti0063885		0	0	0	0	0	0
FBgn0267653	lncRNA:CR45991	0	0	0	0	0	1
FBti0063766		0	0	0	0	0	0
FBgn0039766	CG15536	472	369	347	432	572	401
FBgn0267758	asRNA:CR46089	337	254	242	205	148	189
FBgn0020546	lncRNA:iab4	4	0	0	2	5	6
FBgn0039283	danr	27	9	18	1	0	1
FBgn0026162	tRNA:Lys-TTT-2-1	0	0	0	2	0	5
FBgn0037818	CG6465	4331	3926	3225	699	932	1055
FBtr0304502_df_nrg		0	0	0	0	0	0
FBgn0037492	Dtwd2	148	200	188	169	205	198
FBti0063269		0	0	0	0	0	0
FBgn0039668	Trc8	10941	8822	9781	13829	17953	15651
FBgn0014427	CG11899	16845	9793	15778	53295	57711	48321
FBgn0261286	Mat89Ba	1383	1350	1013	1414	1986	1454
FBti0063749		0	0	0	0	0	1
FBgn0038282	dpr9	4	4	5	16	14	6
FBgn0038473	Ns1	3199	3419	2520	3411	4953	3009
FBgn0039016	Dcr-1	2313	1918	1822	1855	2150	2948
FBgn0039067	wda	646	523	461	1101	1374	1356
RR43375_transposable_element		12	9	9	8	7	17
FBgn0087012	5-HT2A	107	132	87	83	103	112
FBgn0039555	mRpS22	4511	4177	4366	3802	5146	4041
FBgn0053970	osy	69	105	64	1241	1955	1495
FBgn0267711	asRNA:CR46044	2	1	0	2	16	3
FBgn0266243	lncRNA:CR44938	10	12	5	4	11	16
FBti0059725		0	0	0	0	0	0
FBgn0267123	lncRNA:CR45563	0	0	1	0	0	0
FBgn0085326	CG34297	0	0	0	0	0	0
FBti0019390		1	0	0	0	3	0
FBgn0037538	CG3223	1412	1054	1052	2419	3360	2558
FBgn0086768	Pcmt	4509	4139	4112	4840	6218	4788
RR48301_transposable_element		1	1	0	1	2	4
FBtr0445494_df_nrg		0	0	0	0	0	0
FBgn0038722	Nup58	587	544	574	780	963	663
FBtr0309591_df_nrg		0	0	0	0	0	0
FBgn0259244	CG42342	157	150	116	1617	2037	1790
FBgn0037481	MAGE	388	338	304	289	382	288
FBgn0263410	lncRNA:CR43456	0	0	0	0	0	0
FBti0019408		1	0	0	0	4	0
FBti0061004		0	0	0	0	0	0
FBti0019434		0	0	0	0	0	0
FBgn0039810	CG15549	8	2	2	8	5	4
FBgn0040534	Sf3b5	842	741	698	746	1007	688
FBgn0014135	bnl	1689	1614	1009	1906	2498	4053
FBgn0039058	VhaAC39-2	116	147	140	73	69	43
FBgn0085308	CG34279	0	0	0	0	0	0
FBti0062423		0	0	0	1	2	3
FBgn0051119	HDAC11	68	57	45	73	102	76
FBgn0037625	CG11768	0	0	0	0	0	1
FBgn0262559	Mdh2	54900	53455	51557	27541	27005	27786
FBgn0051528	CG31528	0	1	0	2	0	3
FBgn0267708	lncRNA:CR46041	13	15	15	0	5	5
RR46358_transposable_element		12	4	3	6	8	11
FBgn0278600	CG46270	0	1	0	1	0	0
FBgn0038369	Arpc3A	3153	2833	2751	5199	7288	4948
FBgn0039483	CG14259	0	2	0	0	0	0
FBti0063150		60	53	28	63	99	81
FBgn0265039	lncRNA:CR44156	2	4	2	3	3	4
FBti0063162		0	0	0	0	0	0
FBti0062759		0	0	0	0	0	0
FBgn0040679	CG11373	0	0	0	0	0	0
FBgn0267148	lncRNA:CR45588	8	4	2	10	11	10
FBti0062428		0	0	0	0	0	0
FBgn0039663	CG2321	175	170	147	120	125	175
FBgn0046332	gskt	1	0	1	4	1	5
FBgn0046214	vig2	11453	12048	10352	12283	16056	13903
FBti0062078		0	0	0	0	0	1
FBti0215285		0	0	0	0	0	0
FBgn0037655	Kcmf1	5226	4540	4143	8378	10848	10344
FBgn0038692	Polr2M	798	636	630	1272	1793	1458
FBgn0263401	CG43447	0	0	0	0	0	0
FBgn0000036	nAChRalpha1	3	1	1	1	6	4
FBgn0266236	lncRNA:CR44931	0	0	0	0	0	0
FBgn0038397	CG10185	17	9	6	23	41	52
FBgn0037467	Ufl1	5642	4823	4966	7082	10153	8027
FBgn0039778	Jon99Fi	2029804	1405287	2238814	363949	186519	348293
FBgn0039169	Spps	659	615	533	1150	1491	1644
FBgn0000015	Abd-B	203	159	113	308	393	477
FBti0063079		0	0	0	0	0	0
FBgn0010247	Parp1	3425	2585	2200	3369	4558	4230
FBgn0037607	CG8036	33417	36598	34306	14127	15728	16713
FBgn0261847	CG42779	1	0	0	3	1	3
FBgn0039449	CG6425	72	59	42	117	135	103
FBgn0037798	CG12817	13	7	11	13	20	16
FBgn0261789	SmD2	3047	2761	2621	2325	3179	2543
FBgn0002542	lds	1245	1044	887	1672	2338	1796
RR46432_transposable_element		1	2	2	7	5	11
FBgn0267208	asRNA:CR45648	0	0	2	3	0	0
FBgn0015790	Rab11	30030	26638	25055	37579	50918	38111
FBgn0053339	CG33339	0	0	0	1	1	2
FBgn0043799	CG31381	283	294	202	282	387	333
FBgn0038450	CG17560	0	0	0	0	0	0
FBti0063714		0	0	0	0	0	0
FBgn0267865	lncRNA:CR46153	0	0	0	0	0	0
FBgn0051570	tRNA:Ala-AGC-2-2	0	0	0	0	0	0
FBti0019429		0	0	0	0	0	0
FBgn0086613		1709	1377	1237	1434	1716	1832
FBgn0259975	Sfp87B	0	0	0	0	0	0
FBgn0086355	Tpi	19818	20643	22208	9736	9103	8295
FBgn0263547	mir-4944	0	0	1	0	1	0
FBgn0037489	Noc3	1674	1590	1274	2160	3124	2035
FBgn0267768	asRNA:CR46099	0	2	3	0	7	0
FBgn0051098	CG31098	10358	9473	8998	4211	5561	4290
FBgn0037399	Or83c	0	0	0	1	0	0
FBti0062546		0	0	1	1	5	1
FBgn0014869	Pglym78	9083	8447	8659	5289	6320	5527
FBti0020381		2	0	0	3	1	5
FBgn0267761	asRNA:CR46092	1	5	0	0	0	0
FBgn0286871	lncRNA:CR46393	0	0	0	0	0	0
FBgn0003884	alphaTub84B	240850	209490	203417	129710	153031	142702
FBgn0042206	GstD10	1191	1438	1545	826	848	643
FBgn0029503	mora	1207	1096	1002	1367	2073	2118
FBgn0037322	Or83a	0	0	0	0	0	0
FBgn0039806	CG15545	2	2	1	5	3	2
FBti0062524		0	0	2	0	0	0
FBti0020330		1	0	0	0	0	0
FBgn0012025	tRNA:Tyr-GTA-1-7	1	0	0	0	0	0
FBgn0051533	CG31533	0	0	0	0	0	0
FBgn0027866	CG9776	4706	4049	3598	4773	5542	6833
FBgn0267222	lncRNA:CR45662	2	1	0	0	1	2
FBgn0039835	mRpL32	1215	1141	998	613	847	687
FBgn0037703	Kdm3	1169	974	786	1151	1654	1509
RR48336_transposable_element		3	0	1	0	5	1
FBgn0038952	CG7069	37	33	26	33	35	41
FBgn0267941	lncRNA:CR46221	0	2	0	3	1	1
FBgn0039085	Ugt303B3	8522	7443	6345	5957	6833	7094
FBgn0026399	Or85e	0	0	0	0	0	1
FBgn0037609	Unc50	1408	1187	1189	1757	2431	1801
FBgn0012028	tRNA:Tyr-GTA-1-4	0	0	0	0	0	0
FBgn0010015	CanA1	151	103	119	99	112	160
FBgn0267130	lncRNA:CR45570	8	8	1	9	9	13
FBgn0260722	lncRNA:CR42549	1953	1398	1205	3348	5063	4497
FBgn0037304	CG1113	34	32	21	459	701	700
FBgn0263782	Hmgcr	6387	5784	4755	11592	17072	15558
FBgn0026563	CG1979	153	130	77	215	170	388
FBgn0051100	CG31100	4376	3809	2594	4944	7879	7066
FBgn0046247	CG5938	1721	1519	1350	2394	2919	2966
FBgn0037739	CG12948	366	389	326	1102	1672	1101
FBgn0039671	CG11470	14561	21987	29160	14544	17848	15173
FBgn0086610	CG33342	0	0	0	7	8	6
FBgn0039157	Myo95E	2328	1576	1641	1888	2227	2748
FBgn0037291	CG14662	58	84	48	55	69	46
FBgn0039437	TwdlL	0	1	0	0	0	1
FBgn0039118	CG10208	2973	2552	2617	1836	2177	1824
FBtr0309594_df_nrg		0	0	0	0	0	0
FBgn0038404	CG8925	1845	1880	2331	1882	1623	2521
FBgn0043043	Desat2	607	429	611	269	356	428
FBgn0261814	lncRNA:CR42756	0	0	0	0	0	0
FBti0061786		0	0	0	0	0	0
FBgn0267191	lncRNA:CR45631	0	0	0	0	0	0
FBti0061689		0	0	0	0	0	0
FBgn0039862	kek6	357	288	203	382	389	531
FBgn0039367	CG17197	0	0	0	0	0	0
FBgn0261860	CG42789	0	0	0	0	0	0
FBti0059892		0	0	0	0	0	0
FBgn0015781	P5cr	1104	1084	1045	1226	1564	1400
FBgn0265169	asRNA:CR44238	4	0	1	0	0	1
FBgn0039158	TBC1d7	759	550	580	940	1220	930
FBgn0011970	tRNA:Ser-GCT-2-1	0	1	0	0	1	0
FBgn0004107	Cdk2	270	205	173	368	465	337
FBti0019366		0	0	0	0	0	0
FBgn0039193	CG13613	0	0	0	0	0	0
FBgn0039251	Trf4-2	7	11	6	20	19	17
FBgn0039854	CG1635	275	216	198	278	388	316
FBgn0051141	CG31141	0	0	0	0	4	1
FBgn0038388	CG4287	5444	4293	4588	6054	8446	6546
FBgn0039313	CG11892	34254	17518	23129	1165	245	2860
FBgn0042710	Hex-t2	1	0	0	5	7	5
FBti0059784		0	0	0	0	0	0
FBti0020368		0	0	0	0	0	0
FBgn0037342	CG2931	697	740	640	792	1156	929
FBgn0038592	CG18599	2	6	4	15	14	14
FBgn0039354	Lgr3	3	1	3	10	19	10
FBgn0024963	GluClalpha	47	33	29	37	60	49
FBgn0267683	lncRNA:CR46019	0	0	0	0	0	0
FBti0061724		0	1	0	0	0	0
FBgn0083971	CG34135	0	0	0	0	0	0
FBgn0038102	CG14383	7	7	4	16	18	33
FBgn0038535	alt	14084	12295	10870	18747	24645	24471
FBgn0264357	SNF4Agamma	17743	13904	13886	28177	35008	37237
FBgn0027492	wdb	15369	12661	10888	17991	23503	22518
FBgn0039194	CG13614	11	10	8	596	950	826
FBgn0026380	Prosbeta3	9540	8750	8482	9763	13694	9448
FBti0061901		0	0	0	0	0	0
FBgn0262995	lncRNA:CR43303	0	0	0	0	0	0
FBgn0262411	mir-92a	0	0	0	0	0	0
FBgn0267229	lncRNA:CR45669	0	0	0	0	0	0
FBgn0038042	Scgbeta	135	143	127	185	206	130
FBti0063930		0	0	0	0	0	0
FBgn0004595	pros	819	521	576	803	852	977
FBgn0038651	Epg5	16349	10573	11231	19603	23637	23356
FBgn0038571	CG7215	0	0	0	0	0	0
FBgn0020385	pug	19956	15844	17485	4717	4005	7331
FBgn0037761	CG8534	0	0	0	0	0	0
RR46410_transposable_element		15	29	10	9	16	11
FBti0063829		78	54	50	63	129	108
FBgn0037876	CG4820	172	176	143	308	373	322
FBgn0003861	trp	225	82	224	723	74	532
FBgn0266415	lncRNA:CR45055	0	0	0	0	0	0
FBgn0260462	CtsF	39532	27871	25705	139593	203789	143802
FBgn0001281	janB	6	3	0	1	2	3
FBgn0024912	agt	798	692	627	1127	1608	909
FBgn0039467	CG14253	141	136	97	61	123	94
FBgn0259831	CG34309	0	0	0	0	1	1
FBgn0026250	eIF1A	24315	21063	20440	30099	41647	32995
FBgn0038893		1530	1453	1060	1769	2203	1494
FBgn0037448	CG15186	564	576	381	638	785	721
FBgn0267109	asRNA:CR45549	8	10	8	17	25	24
FBgn0262982	CG43290	0	2	0	0	0	0
FBgn0038436	Gyc89Db	0	0	0	0	0	0
FBgn0038979	tHMG2	1	0	3	0	4	0
FBgn0025781	Cdc16	839	644	571	619	871	829
FBgn0262010	CG42828	0	0	0	0	0	0
FBgn0038845	Alp5	111111	65776	93460	82358	79988	95456
FBgn0004510	Ets97D	558	527	480	1016	1358	1320
FBgn0039581	Moca-cyp	2895	2377	2252	3646	4575	4304
FBti0062502		1	0	0	0	0	0
FBgn0264563	CG43935	3	2	1	2	0	2
FBgn0266173	pre-mod(mdg4)-K	0	0	0	0	0	0
FBgn0037720	CG8312	7761	7168	7563	8109	11059	9715
FBgn0051081	TwdlR	0	0	0	0	0	0
FBgn0265253	asRNA:CR44267	2	1	3	0	1	4
FBgn0262582	cic	7674	6949	5696	10418	12368	13802
FBgn0038114	CG11670	16	5	10	99	101	116
FBgn0037713	CG16790	332	382	326	352	411	322
FBgn0264901	lncRNA:CR44092	1	3	4	11	13	15
FBti0060337		7	6	1	10	19	17
FBgn0039187	CG6454	7828	6461	6611	8475	10324	10772
FBgn0005671	Vha55	201738	183017	184410	137550	170056	154917
FBgn0267385	PyK	42598	40625	40232	26106	33855	29736
FBgn0039043	CG17121	833	843	600	1788	2206	2027
FBgn0039215	CG6695	3625	3289	3057	3571	4311	4319
FBgn0038953	CG18596	2033	1567	1154	2804	3265	2641
FBti0019395		0	0	0	1	0	0
FBgn0039670	CG7567	57160	118093	125908	102258	141604	105317
FBgn0266579	tau	1203	977	1139	889	881	998
FBgn0024555	flfl	6234	5006	4247	8810	11061	10890
FBgn0264982	lncRNA:CR44133	32	10	18	8	8	13
FBti0062755		0	0	0	0	0	0
FBgn0038611	CG14309	0	2	0	1	4	2
FBgn0037814	CG6325	1150	913	857	1123	1420	1596
FBgn0037900	CG5276	1837	1842	1700	2251	3044	2348
FBti0019340		6	3	9	19	8	15
FBgn0265380	asRNA:CR44321	17	16	16	4	17	14
FBtr0304229_df_nrg		0	0	0	0	0	0
FBgn0038643	CG14300	91303	133240	136061	122001	136491	116453
FBgn0086059	snoRNA:Me18S-C1280	0	0	0	0	1	0
FBgn0002441	l(3)mbt	2679	2431	2119	2780	3247	3615
FBgn0038053	CG18549	604	355	365	1003	1339	1556
FBgn0023212	EloB	5837	5179	5463	5714	7451	6446
FBgn0261838	pre-mod(mdg4)-Z	0	0	0	0	0	0
FBgn0038820	CG4000	0	0	0	0	0	0
FBgn0019828	dj	0	1	1	0	0	0
FBgn0039336	CG4553	511	444	363	489	589	417
FBgn0265318	asRNA:CR44291	4	6	2	16	25	27
FBgn0063649	CG6006	990	1121	970	1581	1988	2011
FBgn0051588	tRNA:Phe-GAA-1-6	0	0	0	0	0	0
FBgn0038421	CG17931	969	789	653	892	1198	1124
FBti0019380		0	0	0	1	0	2
FBgn0039261	Ythdf	3954	3082	3006	5430	6894	6830
FBgn0264912	lncRNA:CR44103	1	1	0	7	13	17
FBgn0051029	CG31029	68	61	67	42	51	33
FBgn0267210	lncRNA:CR45650	4	2	5	4	10	11
FBgn0039577	CG12516	0	0	0	0	0	0
FBgn0263537	mir-4951	0	0	0	0	0	0
FBgn0038377	CG9632	10	12	16	14	16	30
FBti0062734		0	0	0	0	0	0
FBti0019402		0	2	0	1	0	1
FBgn0261808	cu	9782	6379	9228	2764	2599	4469
FBgn0039366	CG17198	0	0	0	0	0	0
FBgn0267147	lncRNA:CR45587	0	0	0	0	0	1
FBgn0037647	RagA-B	4222	3455	3443	5575	7263	5287
FBgn0039210	CG13625	805	644	591	1300	1796	1473
FBgn0039213	atl	10429	8489	8649	13471	17526	15057
FBti0019338		13	3	10	0	1	0
FBti0019313		0	0	0	0	0	0
FBti0215190		5	1	2	10	7	6
FBgn0264906	lncRNA:CR44097	0	0	0	0	0	0
FBgn0038002	CG12256	0	0	0	0	0	0
FBgn0039832	CG15563	3	6	3	11	5	5
FBgn0037433	CG17919	481	474	423	1942	2824	2393
FBgn0266064	Glys	8744	7352	7449	7014	7521	7810
FBgn0038821	CG17267	0	0	0	0	0	0
FBgn0261287	ymp	7	6	4	8	12	10
FBgn0010225	Gel	7325	6673	5356	13025	15858	20653
FBti0215203		16	9	11	28	38	57
FBgn0039099	GILT2	131	96	61	598	961	894
FBgn0037675	HP1e	0	0	0	0	0	0
FBti0019419		0	1	0	47	78	71
FBgn0267785	lncRNA:CR46116	10	3	3	0	3	2
FBgn0038686	CG5555	3559	2701	2712	5827	7948	6519
FBti0019405		153	2283	18	153	324	81
FBgn0039655	CG14507	66	92	51	79	105	134
FBgn0267120	lncRNA:CR45560	0	0	0	0	0	0
FBgn0027562	CG10345	44	50	34	295	449	596
FBgn0038159	CG14369	0	0	0	0	0	1
FBgn0037828	tomboy20	0	0	0	0	0	0
FBgn0037454	CG1137	0	0	1	2	0	1
FBgn0260386	mtg	213	190	164	1223	1936	1377
FBgn0004172	Mst84Da	0	0	0	0	0	0
FBgn0038510	CG14331	0	0	0	2	0	0
FBgn0039704	neo	163	211	99	5203	8900	6420
FBgn0037949	prd1	1927	1305	1251	2582	3310	3359
FBgn0039594	snu	1811	1852	1208	7591	11960	10696
FBgn0262005	CG42823	0	0	0	0	0	0
FBgn0260935	Vps15	3293	2432	2626	5810	7832	6748
FBgn0266454	CG45079	2	1	4	2	2	4
FBgn0053783	CG33783	2	2	1	0	1	0
FBgn0037920	CG14710	339	269	264	459	643	520
FBgn0260940	lsn	1315	1289	1230	1776	2493	1888
FBgn0039269	veli	889	810	701	1700	2376	1957
FBgn0037746	CG8478	382	292	287	398	441	375
FBgn0039712	CG15514	1313	1178	1057	1851	2363	2285
FBgn0266416	asRNA:CR45056	0	0	0	0	0	0
FBti0020317		0	0	0	0	0	0
FBgn0262362	CG43060	22	6	3	25	15	85
FBgn0267132	lncRNA:CR45572	4	0	0	1	0	0
FBti0019451		61	48	56	0	4	3
FBtr0304403_df_nrg		0	0	0	0	0	0
FBgn0039337	MED28	772	782	691	801	1086	857
FBgn0051023	tRNA:Leu-TAG-1-2	1	0	0	0	0	0
FBgn0038486	CG5265	1	1	1	13	14	9
FBgn0259215	Ir93a	7	4	5	8	21	17
FBti0063301		0	0	0	0	0	0
FBgn0267408	AOX1	96150	82812	82804	82085	76112	97630
FBti0063716		2	0	0	0	1	1
FBgn0000047	Act88F	9	4	9	7	12	7
FBti0019391		0	0	0	1	1	1
FBtr0472824_df_nrg		0	0	0	0	0	0
FBgn0039343	CG5111	0	0	0	1	0	3
FBgn0038196	CG9922	2105	1812	1814	1555	2137	1652
FBgn0250846	glob2	0	0	1	0	1	0
FBgn0039727	Vps13B	5808	4319	4082	3605	4236	4605
FBgn0263565	mir-4950	0	0	0	0	0	0
FBti0019468		141	139	37	62	144	66
FBgn0040608	CG14246	1	0	3	12	25	21
FBgn0267652	pre-mod(mdg4)-N	0	0	0	0	0	0
FBgn0052939	CG32939	0	0	4	0	1	12
FBgn0038028	CG10035	1	0	0	0	0	0
FBgn0267811	asRNA:CR46136	15	10	10	13	25	23
FBgn0003117	pnr	101	142	87	40	90	62
FBgn0051140	CG31140	1295	1520	1128	892	1214	1188
FBgn0037224	TwdlF	2	0	1	8	11	12
FBti0215297		4	11	5	13	11	9
FBgn0264898	lncRNA:CR44089	0	0	0	0	0	0
FBgn0266740	asRNA:CR45213	2	1	0	0	2	0
FBgn0004913	Gnf1	1451	1209	1082	1962	2511	2604
FBgn0037297	CG1116	1185	1140	1119	1599	2052	1704
FBgn0039626	Slu7	1273	1053	927	1542	2076	1777
FBti0215304		1	0	0	0	0	0
FBti0061789		1	1	1	0	1	0
FBgn0263118		112	185	112	698	1260	969
FBgn0038275	CG3817	540	585	482	658	803	623
FBgn0039475	CG6277	43591	43825	50251	4641	4956	5166
FBgn0039304	Kdsr	14809	11688	11558	10098	11954	12479
FBgn0038167	Lkb1	3321	2878	2827	2464	2899	2969
FBgn0038922	Idh3b	11656	10138	10617	7064	8026	7613
FBgn0037838	TTLL15	60	64	34	569	888	638
FBgn0051019	CG31019	269	173	180	255	278	397
FBgn0051004	mesh	117950	100760	94269	192961	221298	231463
FBgn0011904	tRNA:Lys-TTT-2-4	0	0	0	0	0	0
FBgn0037689	CG8135	0	0	0	0	0	0
FBgn0267203	lncRNA:CR45643	1	0	0	4	0	3
FBti0063926		0	0	2	1	0	3
FBgn0037974	CG12224	352	251	320	1010	756	1117
FBgn0039153	GatB	1114	897	822	861	1011	948
FBgn0011966	tRNA:Arg-TCG-2-3	0	0	0	0	0	0
FBgn0038057	Polr3C	736	663	640	836	1100	759
FBgn0051157	CG31157	293	273	158	3	2	6
FBgn0046886	Gr98c	0	1	1	0	0	1
FBgn0038968	CG12499	3081	2935	2241	2857	3894	2888
FBgn0039342	CG5107	32	67	17	24	9	28
FBgn0045469	Gr93c	0	1	0	0	1	1
FBgn0264986	asRNA:CR44137	26	24	24	21	33	43
FBgn0051321	CG31321	52	66	66	27	53	34
FBgn0037670	Ibf1	624	542	518	683	878	745
FBti0019399		5	2	7	1	5	7
FBgn0039064	CG4467	46	37	25	29	25	35
FBgn0266233	lncRNA:CR44928	0	0	0	0	0	0
FBgn0016754	sba	1558	1438	1066	4112	5338	5536
FBgn0039490	CG5882	6	10	3	36	30	29
FBgn0267926	lncRNA:CR46207	1	3	1	1	1	5
FBgn0003065	CG2150	47	32	46	7	10	12
FBgn0038131	CG15888	0	1	1	2	1	0
FBgn0259212	cno	2905	2053	1758	6199	7940	9209
FBgn0053333	CG33333	0	0	0	0	0	0
FBgn0038359	CG5614	0	0	0	0	0	0
FBti0062076		0	0	0	0	0	0
FBgn0012026	tRNA:Tyr-GTA-1-6	0	0	0	0	0	0
FBgn0083969	CG34133	4329	3585	3032	6016	7700	8275
FBgn0267866	CR46154	0	0	0	0	0	1
FBgn0286926	CR46423	1	2	0	0	0	0
FBgn0001255	ImpE3	35	29	23	332	375	334
FBgn0039200	CG13616	21	25	22	1813	4070	3160
FBgn0039466	CG5521	4208	3595	2987	5867	7244	9545
FBgn0262483	Rbp	139	122	120	148	212	229
FBgn0039740	ZIPIC	793	584	628	1347	1748	1429
FBgn0051523	CG31523	28364	27849	22789	41021	51892	51051
FBgn0037912	sea	23	21	12	7	4	3
FBgn0039234	Nct	6829	4861	4929	10512	14940	12643
FBgn0039128	CG13599	56	46	36	71	111	81
FBgn0039510	CG3339	35	32	26	61	63	66
FBti0062133		0	0	0	0	0	0
FBti0019401		0	0	2	1	0	1
FBgn0004187	snRNA:U1:95Cc	2	3	0	1	8	7
FBgn0288846	unc-45	3216	2695	2401	5695	7607	6949
FBgn0267675	lncRNA:CR46011	5	3	2	3	0	3
FBgn0039348	Npl4	5601	4587	4445	7059	10391	8015
FBgn0039680	Cap-D2	422	303	272	532	636	644
FBgn0038200	CG9920	14	12	7	31	56	50
FBgn0039424	ppk15	1	4	2	52	47	92
FBti0020310		6	7	3	5	5	5
FBgn0037415	Osi8	0	0	0	5	2	4
FBgn0037506	Mics1	3	7	2	5	8	13
FBgn0266178	pre-mod(mdg4)-B	0	0	0	0	0	0
FBgn0085382	CG34353	9	5	7	10	16	12
FBgn0051288	CG31288	19303	16686	13503	1800	1628	1884
FBgn0039792	CG2267	5	4	1	8	8	3
FBgn0037755	CG12945	2893	2093	2030	3691	5098	4503
FBgn0039411	dysf	84	96	61	85	97	137
FBgn0053512	dpr4	7	1	4	0	2	3
FBgn0260226	CG42500	2	4	2	4	1	13
FBti0061757		0	0	1	0	1	2
FBgn0038160	CG9759	1	0	1	5	17	10
FBgn0263460	snoRNA:CG31191-a	0	0	0	0	0	0
FBti0019356		2	2	1	8	2	2
FBgn0038869	Smyd5	808	921	668	1288	1803	1169
FBti0062454		0	0	0	0	0	0
FBgn0037981	Spt3	600	542	558	1378	2049	1226
FBgn0051373	CG31373	5220	4275	4369	1527	1973	1834
FBgn0037358	elm	26621	23672	23441	12971	16831	14130
FBgn0265381	lncRNA:CR44322	0	0	2	2	5	5
FBgn0039771	Osi23	1	4	2	2	1	0
FBgn0286071	AdamTS-A	1048	1244	735	3212	4586	3554
FBti0061732		0	0	0	0	1	0
FBti0059786		0	0	0	0	0	0
FBgn0042104	CG18747	8730	7173	6087	6976	8085	8710
FBgn0037555	Ada2b	2156	1978	1636	3975	4656	4238
FBgn0262143	CG42869	0	0	0	1	2	0
FBti0061580		2	0	4	1	0	1
FBgn0287589	CG46459	0	0	0	0	0	0
FBtr0304397_df_nrg		0	0	0	0	0	0
FBgn0285993	hpRNA:CR46343	0	0	0	0	0	0
FBgn0040607	CG14244	1	0	0	1	1	1
FBgn0083055	snoRNA:Psi18S-1295	0	5	2	5	3	4
FBgn0038248	CG7886	19	16	11	44	34	27
FBgn0000455	Dip-C	22705	15819	17826	18617	20180	18685
FBgn0262389	mir-1017	0	0	0	0	0	0
FBgn0038737	Mrm2	516	512	475	590	716	539
FBgn0003944	Ubx	37	31	26	166	47	69
FBti0061737		0	0	2	0	0	0
FBgn0267114	lncRNA:CR45554	11	3	6	1	0	4
FBgn0266240	lncRNA:CR44935	0	0	0	0	0	0
FBgn0263289	scrib	29112	25664	22899	50001	57769	65468
FBgn0263451	asRNA:CR43474	2	1	2	28	33	25
FBgn0051579	tRNA:Ala-AGC-2-7	0	0	0	0	0	0
FBgn0037873	SdhC	18554	16810	17771	8568	9864	8286
FBgn0044871	Gos28	2172	1865	1854	2903	4242	3075
FBgn0039808	CG12071	38	38	24	203	338	279
FBti0059805		0	0	0	0	0	0
FBgn0039259	EMC6	1503	1340	1272	1208	1461	1142
FBgn0000246	c(3)G	469	355	316	521	463	629
FBgn0038078	CG14391	1	2	1	2	2	0
FBgn0039002	CG17625	1	1	2	1	0	1
FBgn0051342	CG31342	2125	1982	1534	3032	3925	3957
FBgn0038683	CG11779	4847	4735	4012	2468	2968	2752
FBgn0083986	CG34150	517	456	357	342	491	376
FBgn0037456	CG1138	0	0	0	0	1	0
FBti0063750		0	0	0	0	0	0
FBgn0038951	Polr3F	478	389	335	634	823	560
FBgn0037894	Ipo9	4726	4158	3616	3845	4742	4229
FBgn0261583	CG42693	2	2	0	0	0	2
FBti0063833		0	0	0	0	0	0
FBgn0039601	CG1523	2461	2082	2011	2826	3688	3055
FBgn0286075	DNAlig3	2852	2385	2195	2185	2543	1932
FBti0063159		0	0	0	2	0	0
FBgn0028499	CG7985	563	522	526	257	303	322
FBtr0472818_df_nrg		0	0	0	0	0	0
FBti0020329		2	4	3	1	0	4
FBgn0051418	CG31418	0	0	0	0	0	0
RR48343_transposable_element		1	0	1	0	2	1
FBgn0004901	Prat	931	961	770	1305	1864	1573
FBgn0082975	snoRNA:Psi28S-3305b	1	2	0	3	2	3
FBgn0267948	lncRNA:CR46228	0	1	0	0	0	0
FBgn0266578	lncRNA:CR45109	0	0	0	0	0	0
FBtr0309683_df_nrg		0	0	0	0	0	0
FBti0061545		0	0	0	0	0	0
FBgn0267160	asRNA:CR45600	183	175	114	363	283	406
FBgn0051450	mRpS18A	1081	944	868	592	617	519
FBgn0037753	CG12947	56	40	38	24	39	37
FBti0019445		0	2	0	0	0	0
FBgn0266260	lncRNA:CR44955	0	0	0	3	0	0
FBgn0267567	asRNA:CR45907	105	102	57	132	191	199
FBgn0013972	Gycalpha99B	94	67	124	98	135	142
FBgn0263929	jvl	9357	7661	7496	15664	19177	20203
FBgn0038641	ChT	41	15	10	9	19	22
FBgn0051002	Ugt35D1	8	3	1	1	0	0
FBgn0267944	lncRNA:CR46224	0	0	0	0	0	0
FBgn0001280	janA	2288	1787	1987	1283	1547	1361
FBgn0267676	asRNA:CR46012	0	0	0	0	0	0
FBgn0039543	CROT	8772	6443	8319	5846	8650	7353
FBgn0038400	Mic26-27	20496	19969	19922	11139	12486	10784
FBgn0022344	CG10340	3024	2856	2604	2231	2788	2328
FBgn0285912	mah	2	7	3	90	32	22
FBgn0261993	CG42811	0	0	0	19	35	32
FBti0019400		14	6	12	9	27	18
FBgn0027620	Acf	1319	888	931	2879	3520	3746
FBgn0037895	bumpel	0	0	0	0	0	2
FBgn0053629	CR33629	0	0	1	0	1	2
RR48388_transposable_element		0	1	0	1	0	0
FBgn0264841	asRNA:CR44049	0	0	0	0	0	0
FBgn0038479	CG17477	1955	1836	1663	164	113	139
FBgn0263453	asRNA:CR43476	0	0	0	0	0	0
FBti0215350		0	0	0	1	0	0
FBgn0051287	CG31287	19	16	16	9	13	8
FBgn0037819	Phyhd1	1287	768	959	659	872	846
FBgn0004897	fd96Ca	0	0	0	1	2	1
FBgn0261885	osa	7529	6322	5603	10778	12241	15593
FBgn0266705	asRNA:CR45195	4	8	2	3	7	3
FBgn0263217	lncRNA:CR43387	0	0	0	0	0	0
FBgn0038389	CG5516	876	862	847	638	844	697
FBgn0260003	Dys	24112	19325	18274	24310	29393	36450
FBgn0003511	Sry-beta	0	0	0	0	0	0
FBgn0019637	Atu	0	0	0	0	0	0
FBgn0038299	Spn88Eb	110	108	11	3019	4159	5054
FBti0060456		0	0	0	0	0	0
FBgn0037280	BBS5	9	9	5	19	13	17
FBgn0026566	CG1307	3347	3206	3267	2397	2876	2244
RR48349_transposable_element		3	0	0	1	0	0
FBgn0267774	asRNA:CR46105	1	0	1	0	0	0
FBgn0262539	CG43093	1	1	3	3	3	5
FBgn0039800	Npc2g	184	74	35	492	671	1729
FBgn0020510	Abi	4610	3785	3750	5956	7581	7060
FBgn0038921	Theg	4	1	1	6	3	3
FBti0019448		5	4	5	4	2	3
FBgn0028833	Cmpk	14009	13469	13023	9164	10957	9809
FBti0060893		0	0	0	0	0	0
FBgn0013576	mtd	29740	22487	23709	38550	51497	46762
FBgn0039465	Tsp97E	1060	817	799	2322	3320	2956
FBgn0264324	spg	1016	783	669	2607	3233	4096
FBgn0283554	mir-9371	0	0	0	0	0	0
FBgn0040252	Ugt303A1	7941	5837	6384	11224	13621	14846
FBgn0267155	lncRNA:CR45595	0	2	1	0	3	2
FBti0020352		0	0	0	0	0	0
FBti0063778		3	0	0	3	3	3
FBgn0038132	apn	715	796	920	1321	1425	1048
FBgn0263620	asRNA:CR43629	201	219	135	193	218	275
FBgn0266741	asRNA:CR45214	26	13	16	1	1	0
FBti0062578		0	1	0	0	0	0
FBgn0037913	fabp	59508	48979	65101	6578	5576	7577
FBgn0283438	CG46280	10341	8569	9058	6606	8365	7358
FBgn0037408	NPFR	88	114	53	312	450	437
FBti0061579		0	0	0	0	0	0
FBgn0039481	Cpr97Eb	1	0	0	111	6	54
FBgn0028734	Fmr1	5819	4809	4528	6292	7841	7865
FBti0060383		0	0	0	0	0	0
FBgn0037862	mAcon2	3	2	9	6	4	11
FBgn0039080	Ir94h	0	0	0	0	0	0
FBgn0263835	CR43697	0	0	1	3	1	1
FBti0062142		0	0	0	0	0	0
FBgn0039073	CG4408	69	86	61	220	196	480
FBgn0039227	polybromo	2026	1795	1449	2865	3961	4021
FBgn0000046	Act87E	21693	22238	18925	3948	5692	4337
FBgn0267194	lncRNA:CR45634	0	0	0	0	0	0
FBgn0037402	Vha14-2	0	3	1	2	11	4
FBgn0267564	lncRNA:CR45904	0	1	0	0	0	0
FBgn0038492	Mur89F	6	5	3	7192	5345	10035
FBgn0028837	CSN6	2888	2629	2667	3077	4006	3174
FBgn0039480	Cpr97Ea	2	1	0	57	10	37
FBgn0265042	Irk1	1851	1135	960	581	1032	693
FBgn0051569	tRNA:Ala-AGC-2-5	0	0	0	0	0	0
FBgn0260440	spdo	32	30	26	105	111	76
FBgn0038586	CG7168	1055	1008	927	968	1162	992
FBgn0038784	CG4362	133991	140625	107846	400311	742436	438223
FBgn0288809	snRNA:7SKb	0	0	0	0	0	0
FBti0063856		0	0	0	0	0	0
FBgn0267777	lncRNA:CR46108	1	0	3	0	0	0
FBgn0037676	CG8861	0	0	0	0	1	2
FBgn0037432	CG10298	7	6	2	3	6	4
FBgn0051272	CG31272	9918	9391	7260	4153	6508	5003
FBgn0037442	gzl	8652	6666	6933	15789	21231	19122
FBgn0287601	asRNA:CR46470	1	0	2	1	0	1
FBgn0027508	Tnks	4268	3523	3511	4810	5522	6650
FBgn0039690	Gnpnat	2049	2719	2102	2022	2804	2354
FBgn0039675	ppk21	1	0	0	0	2	1
FBgn0039812	CG15548	4	0	0	4	5	5
FBgn0002629	E(spl)m4-BFM	0	0	0	25	0	0
FBgn0038161	CG9269	529	396	182	271	403	1272
FBgn0039462	CG14252	213	140	138	296	403	380
FBgn0004049	yrt	4837	3490	3761	5812	7389	7237
FBgn0262004	CG42822	38	64	44	5	3	5
FBgn0083985	CG34149	106	88	82	158	216	162
FBgn0051184	LSm3	1014	867	832	604	790	684
FBgn0038964	Nop56	3393	3935	2587	4191	5994	3700
FBgn0085303	CG34274	0	0	1	0	0	0
FBgn0015575	alpha-Est7	42640	25607	40812	16629	15005	19953
FBgn0020379	Rfx	643	469	483	936	1014	1137
FBgn0266751	lncRNA:CR45224	1	3	1	1	1	1
FBgn0003165	pum	2095	1992	1590	2584	2947	3587
FBgn0267195	lncRNA:CR45635	38	40	21	147	234	125
FBgn0051109	CG31109	568	402	372	494	672	542
FBgn0267938	lncRNA:CR46218	0	0	0	0	1	0
FBgn0027539	lili	4178	2504	3682	3268	3539	4642
FBgn0053092	P5CDh2	0	1	3	0	1	0
FBgn0082958	snoRNA:Psi28S-3405c	4	1	2	7	1	6
FBgn0038142	CheA87a	6	11	4	5	8	0
FBtr0472728_df_nrg		0	0	0	0	0	0
FBti0059789		0	0	0	0	2	0
FBgn0051365	CG31365	901	716	688	1487	1865	2082
FBti0019462		0	0	1	0	1	1
FBgn0051356	tRNA:Thr-TGT-1-1	0	0	0	0	0	0
FBgn0037371	Sym	2242	1762	1763	2015	2541	2431
FBgn0037526	ArgRS-m	933	733	739	960	1218	1043
FBgn0037874	Tctp	97335	86147	87485	86137	113597	91183
FBgn0011281	Obp83a	8	3	6	12	8	19
FBgn0039955	CG41099	10784	7819	7520	9125	11946	11718
FBgn0038386	CG5478	0	0	0	1	0	0
FBgn0004054	zen2	0	0	0	0	0	1
FBgn0039697	Etfb	19073	18872	19133	12930	14898	11488
FBgn0037569	tex	468	432	456	378	418	368
FBgn0037493	CR10032	0	0	0	0	0	0
FBgn0085327	CG34298	0	0	0	0	0	0
FBti0063801		0	0	0	0	0	2
FBti0063291		0	1	2	2	1	4
FBgn0040670	e(y)2b	6	9	10	10	7	4
FBgn0039730	CG7903	1805	1424	1424	1857	2308	2141
FBti0064267		0	0	0	0	0	0
FBtr0304494_df_nrg		0	0	0	0	0	0
FBgn0013981	His4r	40624	35421	34760	44094	61078	44680
FBti0062877		0	0	0	0	0	0
FBgn0267814	asRNA:CR46139	255	170	229	269	349	393
FBgn0051475	myd	103	81	63	877	1022	1108
FBtr0304453_df_nrg		0	0	0	0	0	0
FBgn0267807	lncRNA:CR46132	0	0	0	0	0	0
FBgn0264831	lncRNA:CR44039	0	0	0	1	6	8
FBgn0267790	rump	5505	4615	4480	6203	7464	7387
FBgn0004898	fd96Cb	0	0	0	0	0	2
FBgn0086663	snoRNA:Psi18S-1275	6	12	3	12	6	11
FBgn0040077	primo-1	0	0	0	0	0	0
FBgn0037734	trbd	2055	1489	1467	2899	3816	3562
FBti0063124		0	0	0	0	0	0
FBgn0267800	lncRNA:CR46125	0	0	0	0	0	0
FBgn0266227	lncRNA:CR44922	0	0	0	3	1	5
FBgn0243514	eater	59	117	78	124	306	179
FBgn0038741	CG17186	266	230	176	405	513	491
FBgn0038583	CG7183	592	525	477	985	1280	1047
FBgn0037612	CG8112	0	0	0	0	0	0
FBgn0051008	CG31008	5	7	4	0	2	3
FBgn0026077	Gasp	838	1159	937	3673	3649	4252
FBti0063868		0	0	1	3	1	1
FBgn0038412	Zip89B	2457	2404	2245	5687	6276	7468
FBtr0304297_df_nrg		0	0	0	0	0	0
FBgn0011278	lbe	0	0	0	1	1	1
FBti0062147		0	0	0	0	0	0
FBgn0016693	Past1	26446	27238	23913	22154	28119	25624
FBtr0472761_df_nrg		0	0	0	0	0	0
FBtr0472812_df_nrg		0	0	0	0	0	0
FBgn0267958	lncRNA:CR46238	1	1	1	1	0	0
FBti0061783		0	0	0	0	0	0
FBti0019281		9	25	7	113	139	135
FBgn0051496	CG31496	0	0	3	6	12	11
FBgn0266254	lncRNA:CR44949	0	0	0	0	0	1
FBgn0039538	CG12883	1638	1508	1580	1578	2164	1539
FBgn0051268	CG31268	1	0	0	4	6	7
FBti0020312		0	2	0	1	2	0
FBgn0037275	CG14655	167	207	124	242	355	286
FBgn0051201	GluRIIE	308	285	202	173	281	232
FBgn0051482	CG31482	0	0	0	1	1	1
FBgn0037307	Tim17a2	817	644	733	496	746	729
FBgn0039151	CG13607	623	533	386	833	1063	2074
FBgn0039114	Lsd-1	6310	4139	6320	1769	2015	3224
FBgn0259730	tal-1A	0	0	0	0	0	0
FBgn0038714	Cpr92A	24	15	5	32	19	32
FBti0019288		0	0	0	0	0	0
FBgn0038721	subdued	3156	2785	1941	5629	8314	7733
FBgn0266195	Tgs1	0	0	0	0	0	0
FBti0062173		0	0	0	0	0	0
FBgn0039747	AdoR	513	599	371	803	1151	1544
RR48405_transposable_element		0	2	0	0	0	0
FBgn0262127	kibra	2942	2560	1774	3671	5446	5165
FBgn0037810	sle	2105	1673	1284	1691	1980	2017
FBgn0038202	CG12402	111	92	66	144	207	205
FBgn0037669	Ibf2	258	249	188	367	459	372
FBgn0039644	rdog	6663	6360	5371	7050	8504	8093
FBgn0085313	CG34284	5256	5134	4236	2938	2908	3068
FBgn0037764	CG9459	0	0	0	0	0	0
FBgn0260944	Rbp1	2901	2638	2386	2776	3436	2728
FBgn0001311	kkv	528	485	317	13916	20928	20004
FBti0019341		2	0	1	3	1	9
FBgn0262431	mir-1003	0	0	0	0	0	0
FBgn0267762	asRNA:CR46093	62	54	65	43	79	82
FBgn0000039	nAChRalpha2	0	1	0	2	2	9
FBgn0264775	CG44013	645	750	606	6382	6109	4493
FBgn0053107	CG33107	339	363	243	672	957	655
FBgn0261599	RpS29	100752	87721	77298	72979	103826	73178
FBti0062522		1	0	0	0	0	1
FBgn0037757	CG8516	1716	1441	1370	1913	2384	2521
FBgn0039749	CG11498	2	10	2	10	13	17
FBgn0039664	CG2006	352	422	352	408	487	366
FBgn0038694	CG5217	0	0	2	2	2	3
FBgn0026190	PH4alphaMP	0	2	0	21	48	24
FBti0061078		1	2	0	0	0	2
FBgn0004863	C15	0	0	0	1	0	0
FBti0019346		0	0	0	0	0	0
FBti0062925		0	0	0	0	0	0
FBgn0046874	Pif1B	0	0	0	0	0	0
FBgn0011999	tRNA:Val-CAC-2-1	0	0	0	0	0	0
FBgn0038471	Trm7-32	983	924	803	1107	1576	1285
FBgn0024432	Dlc90F	9944	8793	8905	10180	14895	11378
FBgn0004175	Mst84Dd	0	0	0	0	0	0
FBti0019458		0	0	0	0	1	0
FBti0062193		1	1	0	3	0	0
FBgn0039381	SppL	1515	1134	1118	2804	3392	3631
FBgn0264428	lncRNA:CR43846	0	0	0	0	0	0
FBgn0039881	CG1971	201	129	108	125	111	118
FBgn0037788	CAH7	8561	8973	7845	5935	8930	7697
FBgn0284418	lncRNA:TS25	0	0	0	0	0	0
FBgn0039224	CG13634	0	0	0	3	7	4
FBgn0287670	lncRNA:CR46497	0	0	0	0	0	0
FBgn0038058	CG5608	2264	1883	1761	2870	3962	3005
FBgn0039406	RpL34a	9469	9795	8189	7230	9586	7204
FBgn0264427	CG43845	2	6	5	7	13	15
FBti0019297		0	1	1	2	0	0
FBgn0037234	CG9795	1541	1232	1039	2704	3611	3405
FBti0061923		0	0	0	0	0	0
FBgn0265040	lncRNA:CR44157	0	1	0	2	2	2
FBgn0038047	CG5245	25	30	20	36	76	38
FBti0061676		0	0	0	0	0	0
FBgn0267810	asRNA:CR46135	20	17	15	24	41	44
FBgn0038959	CG13856	4	11	3	1607	2604	1630
FBgn0038934	Gld2	4	1	0	0	0	1
FBgn0002522	lab	1314	1157	1107	1595	1729	1659
FBgn0039621	CG14518	7	9	6	6	18	18
FBgn0039686	CG15506	2	1	1	34	3	11
FBgn0025825	HDAC3	0	0	0	0	0	0
FBti0019441		0	1	1	0	0	0
FBti0020307		87	77	51	120	115	199
FBti0019404		0	0	0	0	0	0
FBgn0038211	CG9649	0	19	0	41	63	42
FBgn0264825	lncRNA:CR44033	0	0	0	0	1	0
FBgn0263520	mir-4945	1	1	2	1	0	0
FBgn0267746	lncRNA:CR46077	0	0	0	0	0	0
FBti0020294		7	1	2	3	2	3
FBgn0039223	CG5805	5326	4882	4542	2688	3049	3459
FBgn0085322	CG34293	939	846	762	769	1011	807
FBgn0038405	CG8927	106	159	193	202	25	88
FBgn0039631	Sirt7	456	336	323	786	1085	1103
FBgn0039741	CG7943	3668	3353	3303	2618	2859	2992
FBgn0003719	tld	5	1	1	83	66	130
FBgn0037382	Hpr1	1367	1279	1181	2009	2784	2152
FBti0019467		0	4	1	1	0	3
FBgn0039558	BCAS2	810	761	679	851	1207	888
FBgn0038678	mRpL55	939	837	721	325	381	341
FBgn0267197	lncRNA:CR45637	0	0	0	0	6	5
FBgn0023179	amon	3173	2552	2528	3004	3606	3959
FBgn0263406	lncRNA:CR43452	0	0	0	0	0	1
FBgn0037229	flip	0	3	0	11	7	33
FBgn0029512	Aos1	1970	1706	1662	1641	2095	1823
FBgn0037338	Snm1	660	503	469	672	870	711
FBgn0267649	pre-mod(mdg4)-H	0	0	0	0	0	0
FBgn0264291	Det	335	306	241	475	562	419
FBti0061784		83	59	69	64	70	103
FBgn0038798	Or92a	2	3	0	8	6	2
FBti0020297		0	0	0	0	0	0
FBgn0053096	CG33096	71	47	39	78	95	79
FBgn0051454	CG31454	2846	2835	2660	2545	3599	2670
FBgn0038925	Cchl	4176	4265	3962	2653	3428	2893
FBti0215194		11	5	4	0	3	1
FBgn0259705	CG42359	857	828	718	646	772	713
FBgn0004110	tin	4	5	4	19	28	30
FBgn0085386	CG34357	9	7	5	30	34	37
FBgn0002306	sas	1411	1638	1112	12385	17712	17422
FBgn0015396	jumu	476	322	190	901	985	1214
FBtr0445470_df_nrg		0	0	0	0	0	0
FBtr0472759_df_nrg		0	0	0	0	0	0
FBgn0045471	Gr92a	0	0	0	0	0	0
FBgn0051457	CG31457	356	323	255	531	692	570
FBti0020392		0	0	1	0	0	1
FBgn0051576	tRNA:Ala-AGC-2-10	1	1	1	4	2	1
FBgn0262180	mir-2283	0	0	1	0	0	0
FBtr0304265_df_nrg		0	0	0	0	0	0
FBti0020393		0	0	0	6	14	14
FBgn0051159	mRRF2	539	411	408	466	589	447
FBgn0086346	ALiX	15332	15354	12187	70266	119739	78189
FBgn0038541	TyrRII	152	165	121	147	202	224
FBgn0037475	Fer1	131	107	92	183	215	214
FBgn0039425	Ald2	2	0	0	3	4	0
FBgn0015282	Rpt2	13308	11757	11182	18386	25591	19699
FBgn0038909	CG6569	16	14	8	28	59	36
FBti0215294		0	0	0	1	0	0
FBgn0037684	Srr	8261	7303	5976	1892	1386	3582
FBgn0039212	Syx18	2114	2033	1977	2537	3467	3157
FBgn0029088	disp	3440	2578	2223	3735	4940	4197
FBgn0264844	asRNA:CR44052	0	0	0	0	0	0
FBgn0038242	CG14852	1	2	0	2	5	3
FBgn0267211	lncRNA:CR45651	2	0	2	0	1	1
FBgn0051070	tRNA:Gln-TTG-1-3	0	0	0	0	0	0
FBgn0004189	snRNA:U6:96Ab	1	3	1	1	5	3
FBtr0472811_df_nrg		0	0	0	0	0	0
FBgn0038702	CG3739	7	2	8	63	5	3
FBti0019394		5	5	3	2	5	3
FBgn0039071	bb8	13	9	6	27	36	17
FBgn0038290	CG6912	855	685	562	1585	1263	1606
FBgn0051174	CG31174	34	13	14	41	46	48
FBgn0039559	NSD	2343	1944	1870	3281	4196	4285
FBgn0266413	asRNA:CR45053	6	4	2	9	16	11
FBgn0037235	CG1103	804	631	497	3196	4556	3931
FBgn0008651	lbl	10	12	6	46	37	36
FBgn0024273	WASp	15414	13083	13365	21298	25148	24041
FBti0019354		2	6	5	11	12	8
FBti0059762		1	2	0	4	4	4
FBgn0038840	Grik	10	14	20	1	2	2
FBgn0037881	GCC88	2527	2522	2216	2804	3460	3034
FBgn0039776	PH4alphaEFB	2592	2364	2477	3369	5163	5080
FBgn0262365	CG43063	0	0	0	0	0	0
FBgn0039773	CG2224	1494	1340	1261	2939	3899	3368
FBgn0082979	snoRNA:Psi28S-3091a	26	19	16	26	21	41
FBgn0039202	CG13622	5	1	1	1	3	1
FBgn0039398	CG14540	0	4	0	19	18	23
FBgn0264824	lncRNA:CR44032	0	0	0	0	0	0
FBgn0037926	Elp1	2719	2361	2035	4031	5013	4377
FBgn0025457	Bub3	1489	1365	1260	1443	1801	1537
FBgn0264830	CG44038	0	0	0	0	1	0
FBgn0051286	CG31286	46	37	33	34	39	22
FBgn0260745	mfas	6904	7541	3943	88709	139131	102590
FBgn0262448	mir-279	0	0	0	0	0	0
FBgn0038238	CG14854	9	7	7	10	9	6
FBgn0013953	Esp	1542	1756	869	6375	12371	10040
FBgn0002631	E(spl)m5-HLH	0	1	0	1	3	0
FBgn0250823	gish	14887	11592	11147	11659	14000	15382
FBgn0262972	lncRNA:cherub	0	0	0	0	0	12
FBgn0265200	lncRNA:CR44260	0	0	0	0	0	0
FBti0063779		0	0	0	0	0	0
FBgn0037975	CG3397	633	571	437	982	557	579
FBgn0028381	Decay	26010	23197	22783	42022	53049	39984
FBgn0053191	CG33191	4	1	2	2	1	5
FBgn0039687	Naa40	360	287	269	296	424	328
FBgn0037749	CG9471	2984	2585	2660	1004	1310	1038
FBgn0038223	Afti	2582	1872	1844	3843	5219	5232
FBgn0026056	Rlip	1227	1022	879	2385	2955	2661
FBgn0037842	CG6567	3204	3147	2987	2339	3029	2389
FBgn0004903	Rb97D	1407	1345	1115	2397	3334	3659
FBti0019304		2	7	4	3	8	5
FBgn0000003	7SLRNA:CR32864	3	7	6	7	12	10
FBgn0267129	lncRNA:CR45569	0	0	0	0	0	0
FBgn0039647	jus	395	324	272	769	1210	925
FBgn0022349	CG1910	8057	6678	6047	9939	12718	13057
FBgn0037414	Osi7	0	0	0	12937	18900	9387
FBgn0284417	lncRNA:TS20	2	0	0	1	1	0
FBgn0011945	tRNA:Pro-TGG-1-2	0	0	0	0	0	0
FBgn0039273	shams	218	198	129	1209	1731	1199
FBgn0039709	Cad99C	353	199	148	2717	3777	4447
FBgn0013276	Hsp70Ab	149	48	20	611	1508	257
FBgn0004053	zen	0	0	0	0	0	1
FBti0063748		0	0	0	0	0	0
FBgn0039756	CG9743	40359	50106	33111	41785	64304	37445
FBgn0261004	asl	490	411	266	815	1214	1087
FBgn0038128	Ravus	570	552	431	1086	1487	1193
FBgn0038311	CG14864	25	18	25	14	18	23
FBti0020303		0	0	0	0	0	0
FBti0061553		1	1	0	0	0	1
FBgn0053920	CG33920	16	8	9	17	10	18
FBtr0304424_df_nrg		0	0	0	0	0	0
FBgn0037918	CG6791	1817	1478	1396	2661	2900	3885
FBgn0038874	ETHR	396	327	284	672	782	847
FBgn0267127	lncRNA:CR45567	3	11	7	17	25	33
FBgn0263413	lncRNA:CR43459	146	121	87	151	191	234
FBgn0265190	PIG-S	2714	2410	2449	1610	2061	2032
FBti0215298		0	0	0	0	0	0
FBgn0051413	Qsox4	1	5	2	2	7	7
FBgn0250754	CG42232	3336	2551	2139	3276	3519	4504
FBgn0053109	CG33109	0	2	0	22	51	37
FBgn0265160	lncRNA:CR44229	0	0	0	0	0	0
FBgn0013973	Gycbeta100B	127	115	143	84	66	77
FBti0019452		0	0	0	0	0	0
FBgn0037848	Tsp86D	1725	1620	1300	2738	4631	2877
FBgn0261638	lncRNA:CR42721	0	0	0	0	1	0
FBti0062610		0	0	0	0	1	1
FBgn0054027	CG34027	10	4	3	3	3	3
FBgn0023495	Lip3	754	2515	131	1606	2188	885
FBti0062169		0	0	0	0	0	0
FBti0060997		0	0	0	1	0	0
FBgn0037654	CG11983	8	12	5	15	22	28
FBgn0039868	CG11563	648	747	570	626	888	697
FBgn0037395	CG10280	7	20	11	17	48	36
FBgn0262382	mir-1010	0	0	0	0	0	0
FBgn0039044	p53	619	678	388	1557	2193	1543
FBgn0037215	beta-Man	25345	19175	19969	17790	19839	19800
FBgn0260444	Not10	2184	1962	1894	2667	3479	2762
FBgn0038775	CG17199	2	1	0	1	0	0
FBgn0267801	lncRNA:CR46126	0	0	0	0	1	0
FBgn0045761	CHKov1	3928	3308	2465	4734	5476	5524
FBgn0003867	tsl	130	132	64	603	852	988
FBti0215279		0	0	2	0	1	0
FBgn0039257	tnc	766	672	475	7143	11041	13950
FBgn0038440	Gr89a	26	41	24	482	271	316
FBgn0051028	Rsod	376	377	222	1417	1960	1869
FBti0215320		0	0	0	0	0	0
RR48351_transposable_element		3	2	3	0	0	1
FBgn0037950	HisCl1	63	30	46	27	37	31
FBgn0037296	Prosbeta2R2	0	1	0	5	3	1
FBti0215173		0	0	0	0	0	0
FBgn0083966	CG34130	0	0	0	0	4	1
FBgn0264430	lncRNA:CR43848	0	0	0	0	0	0
FBti0063873		1	1	0	2	4	1
FBgn0051561	Osi16	0	0	0	1	2	1
FBgn0013269	Fkbp39	4004	4018	3089	4064	5210	4159
FBgn0038789	Ir92a	3	3	6	0	3	0
FBtr0304413_df_nrg		0	0	0	0	0	0
FBgn0051189	CG31189	0	0	0	0	0	0
FBtr0309733_df_nrg		0	0	0	0	0	0
FBgn0037942	CG14721	1639	1596	1373	933	1085	1019
FBgn0086664	snoRNA:Psi28S-2149	8	11	6	6	5	5
FBgn0053630	CG33630	16	9	19	1	2	1
FBgn0270928	VAChT	41	32	22	32	53	69
FBgn0038478	cal1	883	585	527	1561	2053	2086
FBgn0037852	Tpc1	1558	1202	1081	2694	3668	2951
FBgn0086051	snoRNA:Me28S-U2134a	0	0	0	0	0	0
FBgn0027544	CG2217	0	0	0	0	0	0
FBgn0037292	plh	3	2	0	5	3	4
FBgn0085466	CG34437	29	82	35	36	117	94
FBgn0038588	CG7156	373	310	303	442	534	489
FBgn0039078	CG4374	6	2	1	21	5	15
FBti0019347		7	4	3	12	9	13
FBgn0038316	CG6276	1886	1703	1620	3173	4384	3850
FBgn0039419	CG12290	2127	1649	1280	2968	3583	3572
FBgn0043457	CG5180	434	375	385	654	850	800
FBgn0000447	Dhod	4918	4742	4094	4144	5217	4300
FBgn0039500	CG5984	58	42	42	24	40	31
FBgn0045470	Gr93b	0	1	1	2	0	1
FBgn0262146	MtnE	8110	10422	10662	34861	43666	35789
FBgn0051195	CG31195	1979	1713	1314	4175	5609	5489
FBgn0020238	14-3-3epsilon	68858	60974	55249	80070	102033	91952
FBgn0037463	djl	3	0	1	1	2	0
FBgn0266181	lncRNA:CRG	0	0	0	0	0	0
FBti0148146		0	0	0	0	0	0
FBgn0262367	mir-13b-1	0	0	0	0	0	0
FBgn0039764	CG15535	570	408	442	741	962	809
FBgn0039698	CG7789	1844	1683	1820	2155	2692	2086
FBgn0039272	CG11836	554	503	424	3262	4968	3045
FBgn0037329	POLDIP2	2365	2311	2160	2306	2970	2312
FBgn0260004	Snmp1	1133	1137	911	2251	2637	2395
FBgn0262794	CG43175	29	314	46	69	40	63
FBgn0040076	primo-2	0	0	0	0	0	0
FBgn0039635	Pdhb	19198	18409	19317	13518	16403	12417
FBgn0038865	cDIP	258	192	204	539	945	859
FBgn0028662	VhaPPA1-1	67078	60844	62977	33920	41246	36681
FBgn0039270	PQBP1	440	424	320	599	858	626
FBgn0085376	CG34347	358	366	215	1260	1187	1681
FBgn0051105	ppk22	19	18	17	144	87	181
RR48386_transposable_element		0	0	0	0	0	0
FBgn0266736	asRNA:CR45209	47	12	32	22	18	31
FBgn0040208	Kat60	1966	1873	1588	5067	7063	6092
FBgn0023023	CRMP	347	303	252	306	441	383
FBgn0002780	mod	9826	9783	7015	10287	15385	10009
FBgn0038719	CG16727	17931	13811	7791	46181	71892	58007
FBgn0037756	CG8507	2927	2531	2093	3535	4897	4461
FBgn0085324	CG34295	0	0	0	0	0	1
FBgn0037485	CG14606	2834	2738	1684	12201	17965	12116
FBgn0039609	Nepl17	12	6	5	34	33	108
FBgn0266372	asRNA:CR45016	1	0	0	0	2	0
FBgn0037773	CG5359	95	75	45	104	124	78
FBgn0015222	Fer1HCH	268042	226853	210511	313431	387292	330512
FBgn0000552	Edg84A	1	1	1	3	4	3
FBgn0262104	CG42857	1	1	0	0	5	1
FBgn0040253	Ugt35E1	1418	829	757	1420	2062	1277
FBgn0266234	lncRNA:CR44929	1	1	0	3	2	1
FBgn0037889	scpr-A	10	7	4	3	3	9
FBgn0038834	RpS30	78772	75003	69016	67235	88165	66450
FBgn0037644	CG11964	2233	1928	1878	2632	3338	2855
FBgn0051148	Gba1a	8259	11879	4704	59780	82075	54539
FBgn0039396	CCAP-R	25	21	14	133	136	109
FBti0019379		0	0	0	0	0	0
FBgn0265204	lncRNA:CR44264	0	1	0	6	9	14
FBgn0264493	rdx	9149	6464	6498	13029	16698	15305
FBgn0037248	srl	2122	2226	1477	1700	2398	1912
FBgn0263384	lncRNA:CR43436	7	3	0	0	4	5
FBgn0038150	yellow-e3	0	0	0	4	15	11
FBgn0037501	Ir84a	0	0	1	0	1	0
FBtr0309712_df_nrg		0	0	0	0	0	0
FBgn0037548	CG7900	5792	5188	5411	4555	6782	5126
FBgn0000533	ea	684	798	593	1502	2060	2125
FBgn0037700	CG8149	1222	1104	995	1691	2422	1949
FBgn0037902	CG5281	10	9	11	18	17	9
FBgn0038924	CG6028	22678	22509	23105	13270	13977	14847
FBgn0039503	CG14262	5	3	3	7	2	3
FBgn0038931	CG13407	0	0	0	0	0	0
FBgn0039165	CG6204	2123	1664	1531	3079	4964	2970
FBgn0038861	Trm7-34	810	794	712	1258	1687	1238
FBgn0264325	Atg6	1779	1490	1376	3351	4993	3558
FBgn0037324	Orco	2	0	0	4	7	7
FBgn0267438	lncRNA:CR45788	0	0	0	1	1	2
FBgn0260234	Xport-B	0	0	0	0	0	0
FBgn0039870	CG1896	672	604	543	514	686	563
FBgn0002940	ninaE	5	1	2	3	3	2
FBgn0038602	CG7126	0	0	1	2	1	2
FBgn0051301	CG31301	1611	1355	1265	2334	3351	2358
FBgn0261289	CheB98a	0	1	1	6	2	0
FBgn0039360	CLS	2933	2753	2526	2454	3150	2691
FBgn0263480	snoRNA:Irbp-a	0	0	0	1	1	0
FBgn0039150	CG13605	3907	3019	3118	5129	6615	5620
FBgn0037973	CG18547	14681	13802	18609	14745	18912	15315
FBti0019327		0	0	0	0	0	0
FBgn0262514	VhaPPA1-2	0	0	0	2	1	1
FBgn0039324	CG10553	3836	2842	2654	262	132	227
FBgn0037580	DppIII	20926	18264	17617	15192	18749	15960
FBgn0051278	CG31278	544	460	461	350	410	364
FBgn0038295	Gyc88E	26	20	14	21	33	38
FBgn0038847	CG12278	0	0	0	0	0	0
FBgn0085317	CG34288	7174	5404	5732	3911	5121	4361
FBti0061708		0	0	0	2	0	0
FBgn0051071	tRNA:Gln-TTG-1-2	0	0	0	0	0	0
FBgn0020407	asun	797	581	659	1075	1355	1223
FBgn0003495	spz	323	364	226	1354	2128	1795
FBgn0267215	lncRNA:CR45655	0	0	0	0	0	0
FBgn0264785	Hph	16658	12691	12643	12321	17324	24189
FBti0019407		0	0	0	0	0	0
FBgn0053341	CG33341	2	2	8	247	322	257
FBgn0260231	CG42505	0	0	0	0	0	0
FBgn0019624	COX5A	39448	35032	40407	15092	15808	13579
FBgn0038589	CG18598	0	0	0	0	0	0
FBgn0038656	CG14294	0	1	1	0	0	0
FBgn0040493	grsm	7818	6412	5089	12072	12699	12768
RR48337_transposable_element		1	0	0	1	1	2
FBgn0038947	Sar1	26021	23261	23351	20574	27252	22013
FBgn0039507	mrt	3298	2882	2705	7569	9888	11007
FBti0020301		11	10	4	5	8	8
FBgn0039415	CG6142	55	60	37	989	1383	1596
FBgn0040554	asRNA:CR17025	0	0	0	0	2	0
FBgn0085302	CG34273	2	5	8	2	1	7
FBgn0037376	Hat1	1529	1194	1078	1902	2778	2303
FBgn0037941	CG12594	72	68	72	20	13	30
FBgn0038279	Sdr	277	280	236	182	187	262
FBti0061578		0	0	0	0	0	0
FBgn0039004	Nup133	1705	1397	1259	1268	1550	1633
FBgn0267199	lncRNA:CR45639	2	6	8	9	14	8
FBgn0038752	CG4462	7079	5344	4381	1480	2081	3352
FBgn0038978	tHMG1	0	0	0	1	2	1
FBti0019460		0	0	0	0	0	0
FBgn0265166	asRNA:CR44235	0	0	0	0	0	0
FBgn0267709	CG46042	2	2	1	3	0	2
FBgn0261996	CG42814	1	0	0	0	0	3
FBti0059875		2	8	10	9	8	8
FBgn0037809	CG12818	374	342	286	508	532	442
FBgn0038530	AttD	363	1853	2040	566	115	728
FBgn0267778	asRNA:CR46109	2	0	1	2	1	1
FBti0061727		0	0	0	0	0	0
FBgn0267766	asRNA:CR46097	0	0	0	0	0	0
FBgn0051522	CG31522	8989	8065	7280	7151	8718	9741
FBgn0286930	CG46427	0	0	0	0	0	0
FBgn0037427	Osi17	42	28	13	1627	2244	1805
FBgn0264902	asRNA:CR44093	12	7	10	15	8	11
FBgn0039218	Polr2L	956	884	663	1162	1626	1011
FBgn0011596	fzo	34	15	10	44	51	45
FBgn0266239	lncRNA:CR44934	0	0	0	0	0	0
FBgn0039217	CG13627	0	0	0	0	0	1
FBgn0053203	CG33203	16	25	14	36	74	86
FBgn0038472	bdwf	449	339	347	741	898	891
FBgn0038357	CG5623	0	0	0	0	0	0
FBgn0261504	7SLRNA:CR42652	3	4	6	6	5	3
FBgn0051575	tRNA:Ala-AGC-2-9	0	0	0	0	0	0
FBgn0267672	lncRNA:CR46008	0	0	0	0	0	0
FBgn0260659	CG42542	5043	4825	4504	2848	3707	3249
FBgn0037890	CG17734	16916	15091	14521	7200	9176	8066
FBgn0038769	Regnase-1	386	313	325	807	939	922
FBti0062528		0	1	0	0	0	0
FBgn0037242	CG9855	511	375	354	454	603	496
FBgn0038958	CG13857	0	0	0	62	95	73
FBgn0037487	thw	293	255	192	1310	2336	1910
FBgn0024222	IKKbeta	1635	1452	1165	4325	7132	5047
FBgn0261928	CG42795	37	29	35	60	74	127
FBgn0039293	Alg9	4651	3713	3684	1740	1899	1814
FBgn0267788	lncRNA:CR46119	0	0	0	0	0	0
FBgn0015625	CycB3	141	136	95	234	236	247
FBgn0037512	CG2616	0	0	0	0	0	0
FBgn0038088	CG10126	1956	1715	1329	6979	11831	6671
FBgn0040238	Best1	5389	5509	4594	11303	17938	16215
FBgn0039160	CG5510	4325	3783	3870	3011	3817	3262
FBgn0037650	CG11977	15	19	7	30	31	36
FBgn0037891	CG5214	22672	22043	20964	11503	12569	12311
FBgn0086053	snoRNA:Me18S-G1358a	0	0	0	0	0	2
FBgn0040609	CG3348	17451	11681	14906	4292	6365	5090
FBgn0037541	CG2747	7403	6377	5364	10042	13105	13514
FBti0063697		0	0	0	0	0	0
FBgn0046258	CG12880	26	18	5	517	365	413
FBgn0039110	RanBP3	2423	2430	2349	3554	4610	3610
FBgn0037590	Or85b	1	3	1	1	1	2
FBgn0261845	pre-mod(mdg4)-U	0	0	0	0	0	0
FBgn0039593	Sid	102	39	26	547	703	783
FBgn0039582	Or98b	0	0	0	0	0	0
FBgn0039784	CG9698	1	0	0	0	2	3
FBgn0266232	lncRNA:CR44927	2	0	0	1	2	1
FBgn0002732	E(spl)malpha-BFM	322	254	253	719	931	840
FBgn0265041	CG44158	0	0	0	1	0	0
FBgn0051464	CG31464	2520	4353	4221	14542	16882	13890
FBgn0011581	Ms	0	0	3	2	0	1
FBti0020385		1	2	1	2	2	2
FBgn0260746	Ect3	140	300	407	1734	1524	1942
FBgn0267677	lncRNA:CR46013	0	0	0	1	1	0
FBgn0266446	CG45076	1875	1871	1667	1198	1528	1868
FBti0063795		0	0	0	0	0	0
FBti0062171		0	0	0	0	0	0
FBgn0267705	asRNA:CR46038	0	0	0	0	0	0
FBti0059899		0	0	0	0	0	0
FBgn0038753	CG4459	802	748	597	75	120	151
FBgn0039387	Mco3	2	4	0	34	5	6
FBti0019411		0	1	0	0	0	0
FBgn0038224	ATPsynE	21066	19351	19230	7642	7491	6900
FBgn0038783	CG4367	9326	9805	6498	59598	110584	52126
FBgn0039525	CG5646	1100	966	941	485	529	662
FBgn0039536	unc80	6	14	9	20	27	31
FBgn0262444	mir-1013	0	0	0	0	0	0
FBti0061908		0	0	0	0	0	0
FBti0062074		0	0	0	0	0	0
FBgn0266235	lncRNA:CR44930	0	0	0	0	1	1
FBgn0003169	put	4080	3551	2868	7791	10689	10462
FBgn0019960	Mitofilin	28500	26518	26603	19435	22039	20548
FBtr0445446_df_nrg		0	0	0	0	0	0
FBgn0261842	pre-mod(mdg4)-AE	0	0	0	0	0	0
FBti0062170		0	0	0	0	0	0
FBgn0267988	asRNA:CR46255	9	12	10	10	17	15
FBtr0445493_df_nrg		0	0	0	0	0	0
FBti0019336		1	0	0	1	2	6
FBgn0267138	lncRNA:CR45578	1	2	2	0	0	2
FBgn0038458	VhaM9.7-d	6	5	4	35	32	29
FBgn0259732	tal-3A	0	0	0	0	0	0
FBgn0037917	wkd	4634	3870	3553	6099	7878	7161
FBgn0039107	CG10300	4228	3130	3640	2722	3084	2853
FBgn0054034	CG34034	187	153	216	407	717	548
FBgn0051526	lncRNA:CR31526	0	0	0	0	0	0
FBtr0309665_df_nrg		0	0	0	0	0	0
FBgn0039116	CG10375	612	568	472	993	1304	1133
FBgn0286042	sisRNA:CR46364	96	116	43	153	170	148
FBgn0037697	GstZ2	93	82	76	101	125	137
FBgn0001235	hth	9918	6366	6511	6609	7775	8014
FBgn0038765	CG4424	155	132	110	286	294	310
FBti0059783		0	0	0	0	0	0
FBti0062140		0	0	0	0	0	0
FBgn0266238	lncRNA:CR44933	1	2	1	2	1	1
FBgn0038613	Vha100-4	22147	20295	17290	25072	24336	24983
FBgn0054008	CG34008	129	72	108	48	69	35
FBgn0039417	CG6073	607	649	462	986	1281	995
FBgn0039385	CG5913	1950	1709	1634	2336	3266	2581
FBgn0027574	CG5815	891	703	610	1278	1668	1618
FBgn0039137	Epp	5148	4716	4153	1969	2595	2464
FBgn0027930	MP1	0	0	0	0	0	0
FBgn0038488	m-cup	3920	2885	2873	5490	8342	6516
FBgn0038017	CG4115	1200	1267	924	18111	26774	19044
FBgn0039265	CG11790	4817	4438	4318	3685	5380	4170
FBgn0265418	lncRNA:CR44330	0	1	0	2	0	2
FBgn0038916	dnd	1294	931	1178	434	388	560
FBgn0037680	pasi2	344	314	251	1165	1742	1410
FBgn0002865	Mst98Ca	1	0	0	0	1	1
FBgn0010051	Itpr	5865	4785	4126	7582	8942	11876
FBti0215185		0	0	0	0	0	0
FBgn0039065	Rad60	486	387	339	661	941	745
FBgn0027784	Prp18	602	537	462	813	1052	775
FBgn0003507	srp	718	581	592	708	1082	1175
FBti0062070		0	0	0	0	0	0
FBgn0263986	cd	13	17	10	16	18	27
FBti0062462		0	0	0	0	0	0
FBgn0267135	lncRNA:CR45575	0	0	0	0	0	1
FBgn0285955	cv-c	8899	7880	6524	19921	24775	29085
FBgn0051279	CG31279	9	9	8	39	4	3
FBgn0027579	mino	1858	1102	1118	2035	2840	2919
FBgn0038385	Fbxl7	48	69	41	173	262	243
FBti0059775		10	2	3	5	3	3
FBgn0015351	Mettl4	523	660	421	1444	1926	1586
FBgn0038324	Tmtc4	235	150	149	327	485	371
FBti0062520		0	0	0	0	0	0
FBgn0259146	fid	0	1	0	5	5	3
FBgn0004606	zfh1	137	314	144	328	621	571
FBgn0264916	asRNA:CR44107	0	0	0	0	0	0
FBgn0037553	CG18249	126	56	46	85	113	214
FBgn0038467	Adsl	3087	2999	2597	3160	3947	3565
FBgn0037939	CG14718	22	22	20	4	5	7
FBti0215184		0	0	0	3	2	0
FBti0059824		0	0	0	0	0	0
FBgn0003279	RpL4	119390	125557	114794	136158	165691	115252
FBgn0004597	CycC	1233	1031	996	1331	1624	1575
FBgn0011715	Snr1	1949	1862	1701	2541	3275	2634
FBgn0267953	lncRNA:CR46233	0	0	0	0	0	0
FBgn0039290	CG13654	1356	1037	822	3327	5691	3499
FBti0019329		0	0	0	0	0	0
FBgn0039373	CG5024	0	0	0	0	0	1
FBgn0003862	trx	4638	3858	3051	7097	7785	9280
FBti0019449		0	2	0	0	0	0
FBgn0267687	lncRNA:CR46023	0	0	0	0	0	0
FBgn0051551	CG31551	2	2	2	7	9	6
FBgn0037614	TMEM216	638	580	469	459	648	551
FBgn0026616	alpha-Man-IIb	131	85	64	364	423	420
FBgn0051155	Polr2G	876	741	723	820	1039	870
FBgn0003134	Pp1alpha-96A	3335	2956	2514	5349	7247	7178
FBgn0038805	TFAM	2290	2262	1961	2131	2573	2116
FBtr0445488_df_nrg		0	0	0	0	0	0
FBgn0039055	Rassf	2630	2061	1796	3352	4720	4279
FBgn0039755	CG15531	16	49	12	18	13	19
FBgn0039620	wat	1397	1668	998	6567	11921	8841
FBgn0021776	mira	245	260	245	364	461	344
FBti0019295		1	0	0	2	1	4
FBgn0039616	CG11828	0	0	1	7	8	4
FBgn0058182	CR40182	14	8	12	9	21	10
FBti0062160		0	0	0	0	0	0
FBgn0267383	Ubc87F	0	0	0	0	0	0
FBgn0266248	lncRNA:CR44943	0	0	0	0	1	0
FBtr0304306_df_nrg		0	0	0	0	0	0
FBgn0286034	asRNA:CR46354	0	0	0	1	2	0
FBgn0283546	mir-9384	0	0	0	0	0	0
FBgn0015230	Glut3	0	0	0	2	0	1
FBgn0039511	CG3330	0	0	0	2	0	1
FBgn0037566	mRpL1	2297	1991	1934	1291	1603	1415
FBti0019425		39	43	45	44	100	24
FBgn0038811	Pus1	694	687	548	788	1058	738
FBgn0038321	Nagk	12571	10881	13706	7760	6606	8266
FBgn0262974	lncRNA:CR43285	0	0	0	0	0	0
FBgn0051274	CG31274	4	6	3	24	7	40
FBgn0037220	CG14641	3536	3013	2938	3378	4541	3488
FBgn0266407	lncRNA:CR45047	2	13	5	17	26	21
FBgn0266738	lncRNA:CR45211	1	1	0	1	0	0
FBgn0037705	mura	7788	5923	5442	10916	13355	15077
FBgn0264429	lncRNA:CR43847	0	0	0	0	0	0
FBgn0039798	CG11313	21	0	4	149	87	327
FBgn0039531	CG5611	846	628	609	836	1061	859
FBgn0037279	Gmppb	8311	7531	7131	15686	20624	16939
FBgn0037621	M1BP	1680	1499	1460	2227	2966	2524
FBgn0000024	Ace	3086	2053	2493	3760	4683	4664
FBgn0264712	CG1172	1566	1311	1173	1485	2031	1782
FBgn0011785	BRWD3	4272	3399	3031	6559	7143	9292
FBgn0038956	CAH8	13	7	8	6	12	9
FBgn0039838	CAH6	0	2	0	0	0	0
FBgn0037921	Zaf1	77	69	51	109	138	115
FBti0019427		1	0	0	2	1	4
FBgn0267339	p38c	4856	4385	3949	5812	8053	5812
FBgn0263663	lncRNA:CR43654	9	7	14	8	9	13
FBgn0266566	CG45105	6	0	0	16	1	4
FBgn0053189	CG33189	24	13	19	8	17	15
FBgn0038894	Jhbp16	8	6	2	3	11	13
FBgn0039491	CG6059	14	17	15	45	60	48
FBgn0014006	Ask1	5812	4801	4640	7026	8760	9148
FBgn0015770	MstProx	0	0	0	0	0	1
FBti0062134		2	1	2	0	1	3
FBgn0037708	CG9386	567	471	407	567	746	645
FBgn0000412	D1	7449	6501	6299	7333	9435	7997
FBgn0002922	nau	1	1	2	2	2	1
FBgn0267448	asRNA:CR45798	0	1	2	0	0	6
FBgn0038156	side-IV	22	23	19	89	135	148
FBgn0038330	CG14868	396	381	317	492	753	520
FBgn0038941	CG7080	0	0	0	10	5	0
FBtr0309635_df_nrg		0	0	0	0	0	0
FBgn0262993	lncRNA:CR43301	123	90	83	424	609	487
FBgn0039054	Cow	28	33	28	76	146	118
FBgn0039650	Mesh1	517	427	417	270	263	281
FBgn0041224	Gr97a	9	3	6	3	9	6
FBgn0038660	Sgsh	641	702	364	1065	1422	1712
FBgn0038718	CG17752	20888	14363	11276	28569	36226	34340
FBgn0037687	CG8132	3430	3357	3078	4663	7396	4827
FBgn0086060	snoRNA:Me28S-U1554	0	0	0	0	0	0
FBti0063780		0	0	0	1	1	0
FBgn0043012	AP-2sigma	2275	1870	1653	2598	3695	2747
FBgn0266170	pre-mod(mdg4)-C	0	0	0	0	0	0
FBgn0037786	Alp13	1079	1039	883	756	967	808
FBgn0278604	dmt	814	632	605	1651	2159	2227
FBgn0038303	SIDL	3416	2416	2592	7081	10248	8022
FBtr0304199_df_nrg		0	0	0	0	0	0
FBgn0267131	lncRNA:CR45571	2	5	1	2	7	6
FBgn0266175	pre-mod(mdg4)-P	0	0	0	0	0	0
FBgn0265063	CG44174	0	0	0	0	0	0
FBti0062189		0	0	0	0	0	0
FBgn0040628	CAH16	3	0	0	1	0	2
FBgn0023083	fray	7852	7229	6169	8984	12447	10684
FBgn0051200	CG31200	1	5	0	0	0	2
FBgn0038214	CG9616	11	6	0	214	296	351
FBti0063222		0	0	0	2	1	1
FBgn0267779	lncRNA:CR46110	4	4	5	11	20	19
FBgn0267105	CG45545	0	0	0	0	0	0
FBgn0265606	Prosalpha4T1	0	0	0	0	1	0
FBgn0041605	cpx	177	155	113	180	265	440
FBgn0027095	Manf	8758	7726	7544	5152	6941	6608
FBgn0039195	CG17782	0	0	0	5	7	19
FBgn0086679	p	2165	1999	1905	2882	3766	3524
FBtr0304237_df_nrg		0	0	0	0	0	0
FBgn0037325	CG12147	0	0	0	2	1	0
FBgn0267724	lncRNA:CR46057	1	0	0	0	0	0
FBgn0266743	lncRNA:CR45216	0	0	0	0	0	0
FBti0061856		0	0	0	0	0	0
FBgn0262844	CG43208	754	568	482	187	197	178
FBgn0015032	Cyp4c3	47	21	7	720	1096	1290
FBti0063106		7	2	3	5	2	0
FBgn0263768	lncRNA:CR43685	530	385	305	653	976	732
FBgn0267775	lncRNA:CR46106	0	1	0	0	1	0
FBgn0267681	lncRNA:CR46017	0	1	0	0	0	0
FBgn0037260	Mur82C	0	0	0	0	0	0
FBgn0042182	CG18749	0	0	0	0	0	0
FBgn0266409	CG45049	1315	986	784	2226	3131	2913
FBti0019282		1	2	2	3	1	1
FBgn0039780	PH4alphaNE1	15	16	10	25	47	58
FBgn0051360	CG31360	432	327	281	396	478	519
FBgn0041710	yellow-f	39	92	26	324	569	375
FBgn0051125	CG31125	8	11	11	29	22	21
FBgn0038130	CG8630	798	1248	709	1449	2291	1966
FBgn0038012	CG10013	0	1	1	0	2	2
FBgn0039025	Usp12-46	1338	1169	1100	1986	3172	2213
FBgn0039339	CG5116	35	19	15	29	36	37
FBgn0038446	CG14903	871	663	642	1045	1530	1036
FBgn0262846	CG43210	0	0	0	0	0	0
FBti0019352		12	5	9	59	88	71
FBgn0263619	asRNA:ASTR	22	17	17	51	40	44
FBgn0038337	CG6125	2969	3231	2598	1800	3267	2943
FBti0061706		2	0	0	0	0	1
FBgn0266598	Kmn2	41	20	21	56	86	59
FBgn0005632	faf	47413	32944	36209	29487	33192	42336
FBgn0037933	Ho	2956	1824	1974	4716	6758	4526
FBti0059847		0	0	0	0	0	0
FBgn0037747	Naa80	2240	2011	1704	2539	3221	2950
FBgn0037826	CG14689	0	0	0	0	1	0
FBgn0011701	repo	3	1	1	11	2	4
FBgn0039869	Tbca	4267	4450	3994	3741	5532	3622
FBgn0038505	CG17283	0	0	0	0	0	0
FBgn0038829	CG17271	13380	10846	12904	6700	7552	7168
FBti0059879		4	2	0	17	17	24
FBgn0264787	lncRNA:CR44017	0	0	1	2	1	3
FBgn0038938	CG7084	14444	13922	10595	10454	5463	11246
FBgn0264905	lncRNA:CR44096	0	0	0	0	2	1
FBgn0039084	CG10175	606	764	511	665	797	939
FBgn0014029	Septin2	5179	4779	4547	11470	15901	12574
FBgn0082976	snoRNA:Psi28S-3305a	0	2	0	0	1	1
FBgn0037665	St2	0	0	0	133	245	98
FBti0060979		0	0	0	0	0	0
FBti0062793		0	0	0	0	0	0
FBgn0027503	CG11970	1491	1199	1140	1962	2152	2442
FBti0061680		3	2	5	0	4	6
FBgn0039879	Ir100a	10	4	7	9	6	10
FBgn0041780	Ssl2	1	2	1	1	0	5
FBti0062141		0	0	0	0	0	0
FBgn0262006	CG42824	0	0	0	0	1	0
FBgn0038032	CG10096	0	0	0	0	0	0
FBgn0038771	CG4390	8433	8727	8971	8247	10390	8754
FBgn0259113	PolA1	1229	969	877	858	1049	1087
FBgn0000557	eEF1alpha2	110	97	109	44	40	58
FBgn0263777	CG43694	0	0	0	0	0	0
FBgn0039376	CG14354	0	0	0	0	1	0
FBgn0010038	GstD2	2063	1684	1718	4989	10068	5129
FBgn0037227	TwdlV	15	15	12	5	4	6
FBgn0267742	lncRNA:CR46073	2	4	1	9	27	17
FBgn0263625	lncRNA:CR43634	0	0	0	1	0	1
FBgn0039636	Atg14	1851	1708	1621	3597	4718	3873
FBgn0037490	CG10053	514	480	470	431	573	421
FBgn0002773	Mlc2	47461	45265	43034	17136	24078	23063
FBgn0039316	CG11893	4184	5853	2104	110	158	127
FBgn0037915	CG6790	7	8	0	22	10	14
FBti0019433		0	0	0	0	0	0
FBgn0039560	BOD1	3941	3408	3293	5361	6653	6299
FBgn0266229	lncRNA:CR44924	0	0	0	0	0	0
FBgn0037398	CG15580	2	5	0	2	7	5
FBti0020314		0	0	0	0	0	0
FBgn0039101	CG16710	100	94	66	66	126	161
FBti0061858		0	0	0	0	0	1
FBgn0038974	CG5377	1467	1227	1130	797	1111	875
FBgn0038257	smp-30	27068	22318	28315	3478	2959	4679
FBgn0267366	mil	3	2	1	0	4	3
FBgn0263513	mir-4953	0	1	0	1	0	0
FBgn0039007	CCAP	85	57	34	34	30	30
FBgn0038099	CG7091	51	56	38	82	90	121
FBgn0024321	NK7.1	1388	1395	976	2958	4380	3879
FBgn0042693	wrd	9187	6919	7082	11577	14778	13248
FBgn0267612	lncRNA:CR45950	0	0	0	0	0	0
FBtr0304260_df_nrg		0	0	0	0	0	0
FBgn0027951	MTA1-like	4341	3472	3052	8065	11072	9358
FBgn0051334	tRNA:Thr-CGT-1-2	0	0	0	0	0	1
FBgn0017550	Rga	2245	1763	1567	5261	7201	6411
FBgn0286516	aqz	18441	15128	11894	36781	53617	46673
FBgn0266053	Patr-1	3674	2828	2554	3862	5167	4916
FBgn0261279	lqfR	12501	10127	10118	15795	20286	19255
FBgn0040251	Ugt302K1	686	807	167	559	458	250
FBgn0038681	Cyp12a4	30123	23131	21586	32793	40403	33138
FBgn0267314	lncRNA:CR45750	0	0	0	0	0	0
FBgn0260005	wtrw	1541	1579	1582	1480	2374	2919
FBgn0000659	fkh	5030	4405	3274	9927	13044	11780
FBti0059759		5	7	6	0	1	3
FBgn0037620	ranshi	366	299	288	320	399	356
FBgn0038190	CG9926	0	0	0	1	4	5
FBgn0263455	asRNA:CR43478	0	0	0	0	0	0
FBgn0038966	pinta	3491	2159	2376	3837	4870	4802
FBgn0037765	CG9458	0	0	0	0	0	0
FBgn0262404	mir-996	0	0	0	0	0	0
FBti0062536		2	1	0	1	7	0
FBti0062496		0	0	0	0	0	0
FBgn0037985	ssp5	0	0	0	0	0	0
FBti0062606		0	0	0	0	0	0
FBgn0024330	MED6	881	795	728	1100	1308	1022
FBgn0039098	GILT3	36	19	29	363	526	468
FBgn0037369	CG2100	1263	942	840	824	1035	739
FBgn0011224	heph	1502	1171	900	3892	5389	5079
FBgn0002354	l(3)87Df	896	795	754	798	939	741
FBgn0267193	lncRNA:CR45633	0	1	0	0	0	0
FBgn0041191	Rheb	6863	5579	5527	15389	23270	16661
FBgn0261987	Pxt	0	1	1	26	43	41
FBgn0037759	CG8526	49	40	28	22	27	15
FBgn0012002	tRNA:Val-CAC-1-1	0	0	0	0	0	0
FBgn0038463	CG3534	2828	2768	2515	2948	3723	3392
FBgn0014022	Rlb1	645	533	587	802	1100	880
FBgn0000281	Cec2	0	0	0	1	0	0
FBti0215188		0	0	0	0	1	0
FBgn0042711	Hex-t1	0	0	0	1	4	6
FBtr0472823_df_nrg		0	0	0	0	0	0
FBgn0040080	pins	3800	3327	3189	6702	9247	7691
FBgn0039452	CG14245	2938	5857	3313	28546	41104	27028
FBgn0046689	Takl1	4205	2557	2547	5248	4200	5589
FBgn0086057	snoRNA:Me28S-G2017	10	16	2	17	3	10
FBgn0039192	CG17784	0	1	3	1	0	1
FBgn0011998	tRNA:Val-CAC-2-2	0	0	0	0	0	0
FBgn0038529	CG14323	0	0	0	2	15	3
FBgn0038552	Alg1	7111	6835	6379	14221	20204	13426
FBgn0039856	CG1774	6792	5883	6923	10146	18165	13095
FBgn0005674	GluProRS	11440	11025	8499	7992	8702	9546
FBgn0037849	CG4596	71	63	71	21	65	19
FBgn0264694	mgr	3544	3734	2972	4755	6453	5125
FBgn0039024	Nepl15	76	76	33	497	512	1363
FBgn0004087	Dhfr	588	555	473	837	1066	849
FBgn0067782	att-ORFB	0	0	0	0	0	0
FBgn0026239	gukh	5574	4841	4545	7952	12931	10865
FBgn0037491	CG1227	1055	903	880	961	1130	983
FBgn0037710	CG9393	2077	2074	1740	1771	2286	2187
FBgn0000477	DNaseII	928	475	461	1114	1109	1578
FBtr0304362_df_nrg		0	0	0	0	0	0
FBgn0037781	Fancl	8260	5597	5583	4105	4802	4851
FBgn0051573	tRNA:Pro-TGG-1-3	0	0	0	0	0	0
FBgn0262858	MtnF	2	0	1	5	2	3
FBgn0038107	CG17327	0	0	0	0	0	0
FBgn0039059	CG13829	52	77	56	41	46	47
FBgn0261455	scaRNA:MeU5-G38	0	0	0	0	0	0
FBgn0038697	CG3581	2	1	2	3	3	0
FBgn0038539	Atg8b	2	5	0	7	18	14
FBgn0039374	CG17770	0	0	0	0	0	0
FBgn0267698	Pak	10464	9638	8406	20190	27435	27282
FBgn0039066	EloA	1785	1449	1335	2631	3275	3109
FBgn0062412	Ctr1B	13961	19139	5025	934	579	1011
FBgn0027090	GlnRS	7560	6976	6512	8148	10429	8797
FBtr0304511_df_nrg		0	0	0	0	0	0
FBgn0267809	asRNA:CR46134	1	0	0	0	0	2
FBgn0028717	Lnk	2403	2119	1924	6424	8448	8044
FBgn0039470	CG6296	507105	319382	511309	226133	257875	273441
FBgn0003261	Rm62	66448	63390	55255	88514	119033	91924
FBti0062102		0	0	0	0	0	0
FBgn0265421	lncRNA:CR44333	0	0	0	0	0	0
FBgn0037843	CG4511	2573	2308	1989	3445	4916	3786
FBti0020321		8	4	5	2	9	1
FBgn0038730	Acsx1L	13919	11521	7170	13907	24222	18052
FBgn0266703	lncRNA:CR45193	0	0	0	0	1	0
FBgn0037618	ouib	12	8	15	25	21	35
FBgn0010282	TfIIFalpha	3727	3321	2931	3124	4005	3334
FBgn0038738	CG4572	24920	19439	21658	24099	28525	25147
FBgn0003499	sr	113	96	71	35	37	26
FBgn0262839	CG43203	0	0	0	1	0	1
FBgn0039817	CG15553	17	6	6	3	4	19
FBgn0267678	lncRNA:CR46014	0	0	0	0	2	0
FBgn0039612	Nepl19	77	78	120	110	136	161
FBgn0260779	GatA	1154	916	955	750	867	785
FBgn0029157	ssh	7652	6294	6569	10725	13795	14321
FBgn0267440	lncRNA:CR45790	0	0	0	0	0	0
FBgn0020278	loco	3813	3654	3073	7415	10352	8909
FBgn0024288	Sox100B	665	646	419	1632	1898	2121
FBti0061711		5	7	4	17	16	14
FBgn0038946	rdhB	0	4	0	3	0	2
FBgn0083943	CG34107	0	0	0	0	0	0
FBgn0051053	nenya	22	11	9	27	33	56
FBgn0027655	htt	6849	4822	5261	8265	9685	11273
FBgn0039435	TwdlP	0	0	0	0	0	0
FBgn0266706	lncRNA:CR45196	1	1	0	2	0	1
FBgn0261015	Pif1A	54	23	26	19	24	49
FBgn0013995	Calx	9916	8351	8701	3557	3761	4975
FBgn0265203	lncRNA:CR44263	12	7	8	4	1	5
FBgn0286030	lncRNA:CR46350	0	0	0	2	0	0
FBtr0309655_df_nrg		0	0	0	0	0	0
FBgn0002906	Blm	515	392	294	524	708	558
FBgn0082962	snoRNA:Psi28S-3385a	15	21	12	24	19	32
FBgn0051143	tRNA:Leu-CAA-2-3	0	0	0	2	1	2
FBgn0038039	CG5196	4057	3486	3360	4484	5788	4759
FBgn0262962	CG43273	239	190	158	404	605	387
FBgn0038394	Jhbp4	0	1	0	54	93	78
FBgn0037992	CG4702	2	0	0	7446	9017	7018
FBgn0015221	Fer2LCH	295709	251275	222198	341095	410597	328508
FBgn0038261	CG14856	747	667	587	232	258	272
FBgn0038720	CG6231	4917	4318	3283	8918	13670	11722
FBgn0042205	CG18764	187	174	158	251	295	225
FBgn0267158	lncRNA:CR45598	1	0	1	1	0	0
FBgn0028436	ECSIT	1342	1279	1241	825	1010	835
FBgn0264987	lncRNA:CR44138	4854	9062	2226	4852	2449	5370
FBgn0265315	lncRNA:CR44288	1	0	0	0	1	1
FBgn0259821	CG42402	22	23	25	83	71	96
FBgn0038872	Nelf-A	1412	1341	1046	2857	2946	3427
FBgn0039443	TwdlS	0	0	0	1	3	1
FBgn0039131	CG12268	412	434	275	8452	14425	8593
FBgn0039831	CG12054	6305	5506	4671	9064	12366	11822
FBgn0038950	CG5382	3683	3370	3463	3693	4818	4129
[truncated: 22,281 more rows]
