# Supplementary material for: Remote control of AMPK via extracellular adenosine controls tissue growth
Source: Nat Cell Biol. 2025 Sep 26;27(10):1827–37. doi: 10.1038/s41556-025-01764-0 (PMC12527939; doi:10.1038/s41556-025-01764-0)
Supplement: Supplementary file 4 — Statistical source data. [file 41556_2025_1764_MOESM4_ESM.xlsx]

## Sheet: Fig.1a
wt	spoki
1.07031	0.0239552
1.24862	0.0350122
0.945425	0.0378027
0.703535	0.0313362
1.10563	0.0224634
1.38748	0.018475
0.544107	0.0206627
0.882433	0.0207583
0.995949	0.0258176
0.488842	0.0253615
1.48447	0.0348958
1.69704	0.0212893
1.11533	0.0231624
0.967517	0.0153627
0.363309	0.0316042
	0.0496622
	0.0332846
	0.0369861
	0.0240411
	0.0181753
	0.0292177
	0.0274989

## Sheet: Fig. 1b
48h con	96h con	144h con	48h EcRi	96h EcRi	144h EcRi
1.34623	1.13892	1.28146	16.204	27.8507	37.1088
0.417352	1.72505	0.582975	31.1087	22.7811	32.107
1.43009	0.423664	0.722886	28.9683	32.8074	10.9886
1.10602	0.847693	0.659079	29.5678	14.696	29.0142
1.29993	1.20898	0.447247	25.2535	27.7668	20.4762
0.751975	0.455914	1.24176	23.6051	3.73109	16.3876
0.758072	0.626816	0.615188	13.178	25.5851	28.8898
0.78003	1.53628	0.497436	9.14855	21.6828	19.6969
1.27365	1.15426	0.695738	10.6219	23.5517	28.9708
0.62582	1.43785		10.1303	4.66797	14.5704
1.21084	0.633757		5.07576	43.1174	35.3897
	0.789214		12.2213	6.92538	31.0131
	0.718313		15.6638	23.0347	37.4238
	0.510941		26.0244	12.634	30.1639
	1.39374			13.1701	14.7539
	0.697552				24.684
	0.538719				31.6781
	0.787047				27.883
					35.0937
					28.3097
					12.3967
					17.8022
					27.584
					23.9083
					15.2806
					31.4367
					18.7711
					30.3655
					8.0659
					5.00074
					25.963
					29.7173
					6.96905
					31.4752
					30.2534
					13.201
					14.5697

## Sheet: Fig. 1c
wt 48	wt 96	EcRi 48	EcRi 96
0.953258	0.455323	20.6189	0.343914
0.575037	0.514498	15.0523	4.56128
0.980323	0.711551	22.3892	3.65876
1.56008	0.88002	14.2516	0.605233
0.664646	0.891795	11.4893	2.47121
0.807231	1.24342	20.9068	0.730349
0.45785	0.716505	21.0352	2.4042
1.2925	1.03004	47.557	0.564608
1.14304		38.7839	0.697241
1.49774		11.3142	1.97584
1.38659		18.1357	0.540153
0.681694		26.3435
		14.677
		16.5191

## Sheet: Fig. 1d
48h-20E	96h-20E	48h+20E	96h+20E
0.868478	0.430149	64.5277	1.59861
1.26934	1.06706	70.9203	1.60835
1.37051	0.838936	16.7118	1.70698
1.13607	0.612246	50.5785	1.63059
0.814394	0.815928	57.2619	1.63208
0.669797	1.11147	48.6031	1.42354
0.74911	1.08539	31.8719	1.53915
0.752577	0.960206	44.9432	1.55476
0.936	1.67888	67.8977	1.53653
0.919463	1.88751	35.8212	1.48537
1.26512	1.56037	57.7049	1.42659
0.77183	1.5106	41.0467	1.27837
0.839735	2.09644	40.1397	1.33276
0.556963	1.30259	22.7048	1.53038
1.14579	0.9468	51.0394	1.35023
1.80047	1.42205	56.1238	0.920373
1.20671	1.44554	47.4198	1.06019
1.3409	1.53657	35.4722	1.51581
0.871594		43.1826	1.38532
0.658932		54.4636	1.3023
1.05927			1.41701
0.996954			1.18137

## Sheet: Fig. 1e
96h EcRi	96h EcRi +20E
1.3742	0.0963737
1.12406	0.127444
1.61878	0.156203
0.725128	0.0731148
1.37006	0.105998
0.184098	0.100103
1.26241	0.0925708
1.06987	0.202276
1.16208	0.167177
0.230326	0.247059
2.12749	0.159724
0.341711	0.374238
1.13657	0.397168
0.623383	0.215954
0.649834	0.202772
	0.155992
	0.234628
	0.150336
	0.236633
	0.195827
	0.153736
	0.128551
	0.181104
	0.190476

## Sheet: Fig. 1f
Tub	myo1a	pros	Su(H)GBE	esg	Dl
1.31386	1.11661	2.1783	4.14594	2.1783	2.86515
1.06709	1.13284	2.17053	7.0738	0.97655	2.15644
0.607064	1.09414	1.63775	8.94852	1.63775	1.56685
1.12807	0.501102	3.74038	7.17174	3.74038	5.13678
1.03907	0.659616	1.40446	6.39732	1.40446	4.09119
0.680769	0.478449	1.67842	5.61257	1.67842	4.47046
1.05496	1.16539	2.55749	5.35867	2.55749	2.35594
1.10911	0.593827	6.80594		6.80594	0.575691
	0.746183			5.72015	1.585
				6.6943	0.466218
				7.61125	1.96695
				3.1499	1.64953
				5.9842	3.56469
				5.03878	3.85037
				2.47891	4.31723
				1.91128	3.13014
				7.64754	2.52177
					2.10841
					1.32315
					4.00333
					6.44733
					6.65975
					4.01131

## Sheet: Fig. 2b
48-20e	96-20e	48+20e	96+20e
1.04749	0.763483	0.569116	0.468899
1.0878	0.790689	0.406543	0.43417
0.864708	0.901777	0.608108	0.341371

## Sheet: Fig. 2c
48-20e	96-20e	48+20e	96+20e
1.0723	1.06956	1.14021	1.8731
0.99122	1.08602	1.1328	1.84621
0.93648	1.01934	1.19536	1.91425

## Sheet: Fig. 2d
wt 48+20E	wt 96+20E	Adgf-a 48+20e	Adgf-a 96+20e
0.195615	0.0653866	1.26271	0.381535
0.616593	0.129177	0.431787	0.643075
0.82449	0.145157	0.299642	0.752078
1.46072	0.0660659	1.35491	1.94921
1.43793	0.0891485	0.542743	0.197361
1.16006	0.0859905	0.94558	0.233785
0.670608	0.086837	1.1377	0.263398
0.0668857	0.0725474	0.565297	2.67309
0.604846	0.0777192	0.550146	0.819417
2.08725		1.43084	2.6025
0.397492		1.10569
1.21982		1.34123
1.20444		0.989952
1.36738		0.555673
1.81217		1.59475
1.57068		0.581335
0.771541
0.531473

## Sheet: Fig. 3a
con48	con96	AdoRi48	AdoRi96
0.518328	0.0742784	0.52164	0.0716371
0.566952	0.0593772	0.149334	0.062449
1.4989	0.0539935	0.389695	0.0385782
0.759439	0.0986425	0.209156	0.0876535
1.06141	0.096037	0.151012	0.0431065
0.974753	0.0651101	0.180411	0.0721198
1.43865	0.0482296	0.570685	0.0620891
1.89791	0.0330135	0.385899	0.0307405
1.03117	0.108246	0.223402	0.0623722
0.5508	0.0751665	0.419331	0.0328554
0.70169	0.0688369	0.416165	0.0368745
	0.0563543	0.282707	0.0522182
	0.0436002		0.0390821
			0.056523
			0.0319668

[truncated: 42 more sheets: Fig. 3b, Fig. 4a, Fig. 4b, Fig. 4c, Fig. 4d, Fig. 4e, Fig. 5a, Fig. 5b, Fig. 5c, Fig. 5d, Fig. 5e, Fig. 5f, Fig. 5g, ED Fig.1a, ED Fig.1c, ED Fig.2c, ED Fig. 3d, ED Fig.3e, ED Fig.4a, ED Fig.4b …]
